# Supplementary material for: Unveiling the charge transfer dynamics steered by built-in electric fields in BiOBr photocatalysts
Source: Nat Commun. 2022 Apr 25;13:2230. doi: 10.1038/s41467-022-29825-0 (PMC9038904; doi:10.1038/s41467-022-29825-0)
Supplement: Supplementary file 2 — Source Data [file 41467_2022_29825_MOESM2_ESM.zip › Source Data.xlsx]

## Sheet: Fig. 1a
Fig. 1a
	BiOBr				PDF#09-0393
	2 Theta (degrees)	Intensity (a.u.)			2 Theta (degrees)	Intensity (a.u.)
	5.28	1641.67			10.946	40.9
	5.3	1633.33			21.994	6.7
	5.32	1583.33			25.26	25.4
	5.34	1666.67			31.81	100
	5.36	1733.33			32.311	48.2
	5.38	1558.33			33.254	3.2
	5.4	1483.33			34.212	2.9
	5.42	1416.67			39.432	10
	5.44	1416.67			40.639	0.5
	5.46	1600			44.855	4.7
	5.48	1666.67			46.345	19.2
	5.5	1558.33			47.046	7.5
	5.52	1525			47.769	2.8
	5.54	1500			50.841	10.9
	5.56	1625			51.864	2.1
	5.58	1650			53.509	5.4
	5.6	1716.67			56.355	11.2
	5.62	1491.67			57.309	28.7
	5.64	1500			58.226	2.3
	5.66	1700			62.113	2.3
	5.68	1700			63.311	0.2
	5.7	1600			66.472	4.7
	5.72	1475			67.628	4.8
	5.74	1608.33			68.75	0.7
	5.76	1658.33			69.818	1.7
	5.78	1558.33			71.229	6.3
	5.8	1525			72.07	0.7
	5.82	1591.67			73.441	0.9
	5.84	1758.33			74.48	1.4
	5.86	1841.67			76.678	5
	5.88	1733.33			76.951	6.4
	5.9	1641.67			77.475	0.9
	5.92	1691.67			78.019	0.5
	5.94	1716.67			79.038	3.5
	5.96	1575			80.907	1.8
	5.98	1583.33			81.199	1.9
	6	1700			81.984	0.1
	6.02	1700			83.773	0.2
	6.04	1558.33			84.864	1.9
	6.06	1583.33			86.443	1.6
	6.08	1616.67			87.976	2.9
	6.1	1591.67			88.22	1.6
	6.12	1633.33			89.307	1.4
	6.14	1625			--	--
	6.16	1483.33			--	--
	6.18	1608.33			--	--
	6.2	1625			--	--
	6.22	1658.33			--	--
	6.24	1733.33			--	--
	6.26	1775			--	--
	6.28	1775			--	--
	6.3	1750			--	--
	6.32	1616.67			--	--
	6.34	1575			--	--
	6.36	1758.33			--	--
	6.38	1725			--	--
	6.4	1641.67			--	--
	6.42	1550			--	--
	6.44	1800			--	--
	6.46	1891.67			--	--
	6.48	1741.67			--	--
	6.5	1633.33			--	--
	6.52	1675			--	--
	6.54	1691.67			--	--
	6.56	1858.33			--	--
	6.58	1900			--	--
	6.6	1750			--	--
	6.62	1775			--	--
	6.64	1841.67			--	--
	6.66	1866.67			--	--
	6.68	1800			--	--
	6.7	1791.67			--	--
	6.72	1725			--	--
	6.74	1675			--	--
	6.76	1725			--	--
	6.78	1841.67			--	--
	6.8	1825			--	--
	6.82	1891.67			--	--
	6.84	1766.67			--	--
	6.86	1666.67			--	--
	6.88	1691.67			--	--
	6.9	1766.67			--	--
	6.92	1833.33			--	--
	6.94	1900			--	--
	6.96	1725			--	--
	6.98	1733.33			--	--
	7	1841.67			--	--
	7.02	1800			--	--
	7.04	1708.33			--	--
	7.06	1750			--	--
	7.08	1750			--	--
	7.1	1758.33			--	--
	7.12	1950			--	--
	7.14	2000			--	--
	7.16	1833.33			--	--
	7.18	1908.33			--	--
	7.2	2016.67			--	--
	7.22	1991.67			--	--
	7.24	1966.67			--	--
	7.26	1891.67			--	--
	7.28	1850			--	--
	7.3	1875			--	--
	7.32	1816.67			--	--
	7.34	1825			--	--
	7.36	1850			--	--
	7.38	1975			--	--
	7.4	1950			--	--
	7.42	1900			--	--
	7.44	1916.67			--	--
	7.46	2008.33			--	--
	7.48	1833.33			--	--
	7.5	1916.67			--	--
	7.52	1925			--	--
	7.54	1933.33			--	--
	7.56	1983.33			--	--
	7.58	1908.33			--	--
	7.6	1933.33			--	--
	7.62	1875			--	--
	7.64	1875			--	--
	7.66	1916.67			--	--
	7.68	1941.67			--	--
	7.7	2050			--	--
	7.72	2000			--	--
	7.74	2116.67			--	--
	7.76	2100			--	--
	7.78	2058.33			--	--
	7.8	1991.67			--	--
	7.82	2000			--	--
	7.84	1983.33			--	--
	7.86	2008.33			--	--
	7.88	1983.33			--	--
	7.9	2058.33			--	--
	7.92	2025			--	--
	7.94	1941.67			--	--
	7.96	1933.33			--	--
	7.98	1966.67			--	--
	8	1966.67			--	--
	8.02	2116.67			--	--
	8.04	2066.67			--	--
	8.06	2075			--	--
	8.08	2150			--	--
	8.1	2008.33			--	--
	8.12	2141.67			--	--
	8.14	2125			--	--
	8.16	2016.67			--	--
	8.18	1958.33			--	--
	8.2	2033.33			--	--
	8.22	1950			--	--
	8.24	1933.33			--	--
	8.26	2000			--	--
	8.28	2083.33			--	--
	8.3	2066.67			--	--
	8.32	2083.33			--	--
	8.34	2000			--	--
	8.36	1925			--	--
	8.38	2075			--	--
	8.4	2075			--	--
	8.42	2141.67			--	--
	8.44	2191.67			--	--
	8.46	2116.67			--	--
	8.48	1933.33			--	--
	8.5	1925			--	--
	8.52	2108.33			--	--
	8.54	2225			--	--
	8.56	2050			--	--
	8.58	2008.33			--	--
	8.6	2075			--	--
	8.62	2125			--	--
	8.64	2075			--	--
	8.66	2133.33			--	--
	8.68	2108.33			--	--
	8.7	2108.33			--	--
	8.72	2233.33			--	--
	8.74	2275			--	--
	8.76	2275			--	--
	8.78	2300			--	--
	8.8	2325			--	--
	8.82	2316.67			--	--
	8.84	2300			--	--
	8.86	2300			--	--
	8.88	2341.67			--	--
	8.9	2183.33			--	--
	8.92	2125			--	--
	8.94	2233.33			--	--
	8.96	2200			--	--
	8.98	2266.67			--	--
	9	2225			--	--
	9.02	2241.67			--	--
	9.04	2233.33			--	--
	9.06	2216.67			--	--
	9.08	2383.33			--	--
	9.1	2383.33			--	--
	9.12	2250			--	--
	9.14	2158.33			--	--
	9.16	2216.67			--	--
	9.18	2375			--	--
	9.2	2375			--	--
	9.22	2341.67			--	--
	9.24	2350			--	--
	9.26	2325			--	--
	9.28	2366.67			--	--
	9.3	2333.33			--	--
	9.32	2433.33			--	--
	9.34	2508.33			--	--
	9.36	2200			--	--
	9.38	2308.33			--	--
	9.4	2525			--	--
	9.42	2441.67			--	--
	9.44	2275			--	--
	9.46	2266.67			--	--
	9.48	2466.67			--	--
	9.5	2516.67			--	--
	9.52	2516.67			--	--
	9.54	2533.33			--	--
	9.56	2425			--	--
	9.58	2316.67			--	--
	9.6	2375			--	--
	9.62	2533.33			--	--
	9.64	2558.33			--	--
	9.66	2633.33			--	--
	9.68	2608.33			--	--
	9.7	2508.33			--	--
	9.72	2550			--	--
	9.74	2483.33			--	--
	9.76	2500			--	--
	9.78	2650			--	--
	9.8	2775			--	--
	9.82	2583.33			--	--
	9.84	2658.33			--	--
	9.86	2791.67			--	--
	9.88	2733.33			--	--
	9.9	2800			--	--
	9.92	2850			--	--
	9.94	2766.67			--	--
	9.96	2858.33			--	--
	9.98	2816.67			--	--
	10	2733.33			--	--
	10.02	2750			--	--
	10.04	2591.67			--	--
	10.06	2675			--	--
	10.08	2916.67			--	--
	10.1	2908.33			--	--
	10.12	2708.33			--	--
	10.14	2683.33			--	--
	10.16	2941.67			--	--
	10.18	2891.67			--	--
	10.2	2958.33			--	--
	10.22	2958.33			--	--
	10.24	3108.33			--	--
	10.26	3166.67			--	--
	10.28	3208.33			--	--
	10.3	3333.33			--	--
	10.32	3541.67			--	--
	10.34	3758.33			--	--
	10.36	3716.67			--	--
	10.38	3908.33			--	--
	10.4	4025			--	--
	10.42	4225			--	--
	10.44	4500			--	--
	10.46	4700			--	--
	10.48	4991.67			--	--
	10.5	5158.33			--	--
	10.52	5675			--	--
	10.54	6016.67			--	--
	10.56	6766.67			--	--
	10.58	7700			--	--
	10.6	8050			--	--
	10.62	8633.33			--	--
	10.64	9516.67			--	--
	10.66	11200			--	--
	10.68	13383.3			--	--
	10.7	16875			--	--
	10.72	22175			--	--
	10.74	30291.7			--	--
	10.76	42958.3			--	--
	10.78	60875			--	--
	10.8	83691.7			--	--
	10.82	110942			--	--
	10.84	141125			--	--
	10.86	174300			--	--
	10.88	202067			--	--
	10.9	212992			--	--
	10.92	197567			--	--
	10.94	160133			--	--
	10.96	114608			--	--
	10.98	76283.3			--	--
	11	47450			--	--
	11.02	30508.3			--	--
	11.04	21475			--	--
	11.06	16133.3			--	--
	11.08	12908.3			--	--
	11.1	10916.7			--	--
	11.12	9808.33			--	--
	11.14	8941.67			--	--
	11.16	8158.33			--	--
	11.18	7958.33			--	--
	11.2	7450			--	--
	11.22	7116.67			--	--
	11.24	6758.33			--	--
	11.26	6450			--	--
	11.28	6191.67			--	--
	11.3	5783.33			--	--
	11.32	5350			--	--
	11.34	5075			--	--
	11.36	4741.67			--	--
	11.38	4866.67			--	--
	11.4	4483.33			--	--
	11.42	4291.67			--	--
	11.44	4266.67			--	--
	11.46	4125			--	--
	11.48	3933.33			--	--
	11.5	4133.33			--	--
	11.52	4083.33			--	--
	11.54	3925			--	--
	11.56	3775			--	--
	11.58	3683.33			--	--
	11.6	3716.67			--	--
	11.62	3808.33			--	--
	11.64	3708.33			--	--
	11.66	3783.33			--	--
	11.68	3766.67			--	--
	11.7	3825			--	--
	11.72	3975			--	--
	11.74	3675			--	--
	11.76	3566.67			--	--
	11.78	3633.33			--	--
	11.8	3775			--	--
	11.82	3641.67			--	--
	11.84	3541.67			--	--
	11.86	3658.33			--	--
	11.88	3500			--	--
	11.9	3450			--	--
	11.92	3275			--	--
	11.94	3375			--	--
	11.96	3558.33			--	--
	11.98	3583.33			--	--
	12	3333.33			--	--
	12.02	3291.67			--	--
	12.04	3475			--	--
	12.06	3450			--	--
	12.08	3383.33			--	--
	12.1	3541.67			--	--
	12.12	3550			--	--
	12.14	3316.67			--	--
	12.16	3208.33			--	--
	12.18	3241.67			--	--
	12.2	3450			--	--
	12.22	3308.33			--	--
	12.24	3366.67			--	--
	12.26	3350			--	--
	12.28	3425			--	--
	12.3	3466.67			--	--
	12.32	3166.67			--	--
	12.34	3083.33			--	--
	12.36	3366.67			--	--
	12.38	3416.67			--	--
	12.4	3350			--	--
	12.42	3200			--	--
	12.44	3300			--	--
	12.46	3158.33			--	--
	12.48	3275			--	--
	12.5	3233.33			--	--
	12.52	3116.67			--	--
	12.54	3166.67			--	--
	12.56	3300			--	--
	12.58	3266.67			--	--
	12.6	3008.33			--	--
	12.62	2991.67			--	--
	12.64	3150			--	--
	12.66	3208.33			--	--
	12.68	3350			--	--
	12.7	3191.67			--	--
	12.72	3158.33			--	--
	12.74	3133.33			--	--
	12.76	3091.67			--	--
	12.78	3183.33			--	--
	12.8	3258.33			--	--
	12.82	3241.67			--	--
	12.84	3308.33			--	--
	12.86	3325			--	--
	12.88	3275			--	--
	12.9	3075			--	--
	12.92	3175			--	--
	12.94	3291.67			--	--
	12.96	3358.33			--	--
	12.98	3175			--	--
	13	3158.33			--	--
	13.02	3166.67			--	--
	13.04	3283.33			--	--
	13.06	3091.67			--	--
	13.08	3083.33			--	--
	13.1	3141.67			--	--
	13.12	3350			--	--
	13.14	3133.33			--	--
	13.16	3166.67			--	--
	13.18	3191.67			--	--
	13.2	3050			--	--
	13.22	3008.33			--	--
	13.24	3108.33			--	--
	13.26	3116.67			--	--
	13.28	3125			--	--
	13.3	3233.33			--	--
	13.32	3166.67			--	--
	13.34	3275			--	--
	13.36	3116.67			--	--
	13.38	3008.33			--	--
	13.4	3275			--	--
	13.42	3358.33			--	--
	13.44	3150			--	--
	13.46	2966.67			--	--
	13.48	3125			--	--
	13.5	3300			--	--
	13.52	3341.67			--	--
	13.54	3033.33			--	--
	13.56	3125			--	--
	13.58	3225			--	--
	13.6	3158.33			--	--
	13.62	3300			--	--
	13.64	3375			--	--
	13.66	3141.67			--	--
	13.68	3166.67			--	--
	13.7	3241.67			--	--
	13.72	3266.67			--	--
	13.74	3216.67			--	--
	13.76	3233.33			--	--
	13.78	3108.33			--	--
	13.8	3100			--	--
	13.82	3091.67			--	--
	13.84	3141.67			--	--
	13.86	3100			--	--
	13.88	3216.67			--	--
	13.9	3191.67			--	--
	13.92	3075			--	--
	13.94	2975			--	--
	13.96	3100			--	--
	13.98	3366.67			--	--
	14	3391.67			--	--
	14.02	3316.67			--	--
	14.04	3283.33			--	--
	14.06	3483.33			--	--
	14.08	3333.33			--	--
	14.1	3308.33			--	--
	14.12	3316.67			--	--
	14.14	3400			--	--
	14.16	3141.67			--	--
	14.18	3191.67			--	--
	14.2	3075			--	--
	14.22	3141.67			--	--
	14.24	3366.67			--	--
	14.26	3225			--	--
	14.28	3408.33			--	--
	14.3	3216.67			--	--
	14.32	3258.33			--	--
	14.34	3475			--	--
	14.36	3483.33			--	--
	14.38	3333.33			--	--
	14.4	3266.67			--	--
	14.42	3408.33			--	--
	14.44	3508.33			--	--
	14.46	3366.67			--	--
	14.48	3583.33			--	--
	14.5	3400			--	--
	14.52	3358.33			--	--
	14.54	3458.33			--	--
	14.56	3291.67			--	--
	14.58	3400			--	--
	14.6	3525			--	--
	14.62	3441.67			--	--
	14.64	3400			--	--
	14.66	3258.33			--	--
	14.68	3433.33			--	--
	14.7	3466.67			--	--
	14.72	3350			--	--
	14.74	3441.67			--	--
	14.76	3283.33			--	--
	14.78	3308.33			--	--
	14.8	3300			--	--
	14.82	3375			--	--
	14.84	3516.67			--	--
	14.86	3458.33			--	--
	14.88	3516.67			--	--
	14.9	3483.33			--	--
	14.92	3483.33			--	--
	14.94	3500			--	--
	14.96	3666.67			--	--
	14.98	3800			--	--
	15	3641.67			--	--
	15.02	3533.33			--	--
	15.04	3333.33			--	--
	15.06	3441.67			--	--
	15.08	3516.67			--	--
	15.1	3558.33			--	--
	15.12	3575			--	--
	15.14	3658.33			--	--
	15.16	3725			--	--
	15.18	3808.33			--	--
	15.2	3750			--	--
	15.22	3825			--	--
	15.24	3775			--	--
	15.26	3666.67			--	--
	15.28	3691.67			--	--
	15.3	3666.67			--	--
	15.32	3658.33			--	--
	15.34	3766.67			--	--
	15.36	3600			--	--
	15.38	3650			--	--
	15.4	3491.67			--	--
	15.42	3741.67			--	--
	15.44	3591.67			--	--
	15.46	3708.33			--	--
	15.48	3625			--	--
	15.5	3750			--	--
	15.52	3758.33			--	--
	15.54	3791.67			--	--
	15.56	3891.67			--	--
	15.58	3991.67			--	--
	15.6	3875			--	--
	15.62	3766.67			--	--
	15.64	3850			--	--
	15.66	3800			--	--
	15.68	3708.33			--	--
	15.7	3800			--	--
	15.72	3850			--	--
	15.74	3800			--	--
	15.76	3633.33			--	--
	15.78	3808.33			--	--
	15.8	4000			--	--
	15.82	4108.33			--	--
	15.84	4100			--	--
	15.86	4191.67			--	--
	15.88	4250			--	--
	15.9	4191.67			--	--
	15.92	4008.33			--	--
	15.94	3991.67			--	--
	15.96	3875			--	--
	15.98	3916.67			--	--
	16	4133.33			--	--
	16.02	4216.67			--	--
	16.04	3950			--	--
	16.06	4150			--	--
	16.08	4233.33			--	--
	16.1	4150			--	--
	16.12	4258.33			--	--
	16.14	4166.67			--	--
	16.16	4075			--	--
	16.18	4325			--	--
	16.2	4366.67			--	--
	16.22	4141.67			--	--
	16.24	4108.33			--	--
	16.26	4091.67			--	--
	16.28	4233.33			--	--
	16.3	4225			--	--
	16.32	4150			--	--
	16.34	4075			--	--
	16.36	4466.67			--	--
	16.38	4750			--	--
	16.4	4458.33			--	--
	16.42	4466.67			--	--
	16.44	4341.67			--	--
	16.46	4400			--	--
	16.48	4283.33			--	--
	16.5	4608.33			--	--
	16.52	4458.33			--	--
	16.54	4258.33			--	--
	16.56	4291.67			--	--
	16.58	4316.67			--	--
	16.6	4341.67			--	--
	16.62	4500			--	--
	16.64	4550			--	--
	16.66	4400			--	--
	16.68	4633.33			--	--
	16.7	4525			--	--
	16.72	4308.33			--	--
	16.74	4625			--	--
	16.76	4791.67			--	--
	16.78	4366.67			--	--
	16.8	4400			--	--
	16.82	4491.67			--	--
	16.84	4333.33			--	--
	16.86	4300			--	--
	16.88	4491.67			--	--
	16.9	4833.33			--	--
	16.92	4825			--	--
	16.94	4683.33			--	--
	16.96	4875			--	--
	16.98	4958.33			--	--
	17	4475			--	--
	17.02	4541.67			--	--
	17.04	4833.33			--	--
	17.06	4700			--	--
	17.08	4758.33			--	--
	17.1	4683.33			--	--
	17.12	4458.33			--	--
	17.14	4566.67			--	--
	17.16	4716.67			--	--
	17.18	4975			--	--
	17.2	4808.33			--	--
	17.22	4891.67			--	--
	17.24	4966.67			--	--
	17.26	4958.33			--	--
	17.28	4683.33			--	--
	17.3	4966.67			--	--
	17.32	5041.67			--	--
	17.34	4825			--	--
	17.36	4925			--	--
	17.38	5233.33			--	--
	17.4	5183.33			--	--
	17.42	4866.67			--	--
	17.44	5058.33			--	--
	17.46	4983.33			--	--
	17.48	5200			--	--
	17.5	5216.67			--	--
	17.52	5125			--	--
	17.54	5000			--	--
	17.56	4941.67			--	--
	17.58	5025			--	--
	17.6	5175			--	--
	17.62	5158.33			--	--
	17.64	4975			--	--
	17.66	5191.67			--	--
	17.68	4916.67			--	--
	17.7	5075			--	--
	17.72	5316.67			--	--
	17.74	5141.67			--	--
	17.76	5241.67			--	--
	17.78	5741.67			--	--
	17.8	5508.33			--	--
	17.82	5341.67			--	--
	17.84	5450			--	--
	17.86	5441.67			--	--
	17.88	5408.33			--	--
	17.9	5508.33			--	--
	17.92	5783.33			--	--
	17.94	5358.33			--	--
	17.96	5283.33			--	--
	17.98	5441.67			--	--
	18	5541.67			--	--
	18.02	5666.67			--	--
	18.04	5466.67			--	--
	18.06	5533.33			--	--
	18.08	5775			--	--
	18.1	5683.33			--	--
	18.12	5750			--	--
	18.14	5500			--	--
	18.16	5666.67			--	--
	18.18	5708.33			--	--
	18.2	6100			--	--
	18.22	5683.33			--	--
	18.24	5475			--	--
	18.26	5491.67			--	--
	18.28	5483.33			--	--
	18.3	5566.67			--	--
	18.32	5591.67			--	--
	18.34	5900			--	--
	18.36	5941.67			--	--
	18.38	5908.33			--	--
	18.4	5858.33			--	--
	18.42	5966.67			--	--
	18.44	6283.33			--	--
	18.46	6133.33			--	--
	18.48	5816.67			--	--
	18.5	5741.67			--	--
	18.52	5966.67			--	--
	18.54	6050			--	--
	18.56	6091.67			--	--
	18.58	5900			--	--
	18.6	5991.67			--	--
	18.62	5983.33			--	--
	18.64	6125			--	--
	18.66	6191.67			--	--
	18.68	6275			--	--
	18.7	5933.33			--	--
	18.72	5908.33			--	--
	18.74	6133.33			--	--
	18.76	5958.33			--	--
	18.78	6025			--	--
	18.8	6141.67			--	--
	18.82	6233.33			--	--
	18.84	6466.67			--	--
	18.86	6216.67			--	--
	18.88	6291.67			--	--
	18.9	6283.33			--	--
	18.92	6308.33			--	--
	18.94	6500			--	--
	18.96	6341.67			--	--
	18.98	6175			--	--
	19	6316.67			--	--
	19.02	6650			--	--
	19.04	6358.33			--	--
	19.06	6091.67			--	--
	19.08	6275			--	--
	19.1	6416.67			--	--
	19.12	6308.33			--	--
	19.14	6491.67			--	--
	19.16	6700			--	--
	19.18	6591.67			--	--
	19.2	6633.33			--	--
	19.22	6675			--	--
	19.24	6766.67			--	--
	19.26	6375			--	--
	19.28	6591.67			--	--
	19.3	6350			--	--
	19.32	6416.67			--	--
	19.34	6650			--	--
	19.36	6616.67			--	--
	19.38	6675			--	--
	19.4	6616.67			--	--
	19.42	6733.33			--	--
	19.44	6691.67			--	--
	19.46	6966.67			--	--
	19.48	6941.67			--	--
	19.5	6708.33			--	--
	19.52	6725			--	--
	19.54	6791.67			--	--
	19.56	6525			--	--
	19.58	6808.33			--	--
	19.6	6875			--	--
	19.62	6800			--	--
	19.64	7083.33			--	--
	19.66	7008.33			--	--
	19.68	6883.33			--	--
	19.7	6950			--	--
	19.72	6608.33			--	--
	19.74	6775			--	--
	19.76	7141.67			--	--
	19.78	7008.33			--	--
	19.8	7008.33			--	--
	19.82	7050			--	--
	19.84	6950			--	--
	19.86	7133.33			--	--
	19.88	7391.67			--	--
	19.9	7316.67			--	--
	19.92	7200			--	--
	19.94	7366.67			--	--
	19.96	7316.67			--	--
	19.98	7025			--	--
	20	7283.33			--	--
	20.02	7375			--	--
	20.04	7158.33			--	--
	20.06	6891.67			--	--
	20.08	7258.33			--	--
	20.1	7041.67			--	--
	20.12	7316.67			--	--
	20.14	7450			--	--
	20.16	7275			--	--
	20.18	7225			--	--
	20.2	7391.67			--	--
	20.22	7300			--	--
	20.24	7033.33			--	--
	20.26	7241.67			--	--
	20.28	7200			--	--
	20.3	7225			--	--
	20.32	7633.33			--	--
	20.34	7466.67			--	--
	20.36	7408.33			--	--
	20.38	7216.67			--	--
	20.4	7191.67			--	--
	20.42	6916.67			--	--
	20.44	7500			--	--
	20.46	7400			--	--
	20.48	7283.33			--	--
	20.5	7525			--	--
	20.52	7525			--	--
	20.54	7750			--	--
	20.56	7333.33			--	--
	20.58	7358.33			--	--
	20.6	7641.67			--	--
	20.62	7733.33			--	--
	20.64	7616.67			--	--
	20.66	7833.33			--	--
	20.68	7375			--	--
	20.7	7475			--	--
	20.72	7575			--	--
	20.74	7558.33			--	--
	20.76	7508.33			--	--
	20.78	7791.67			--	--
	20.8	7866.67			--	--
	20.82	7625			--	--
	20.84	7483.33			--	--
	20.86	7583.33			--	--
	20.88	7925			--	--
	20.9	7491.67			--	--
	20.92	7733.33			--	--
	20.94	7575			--	--
	20.96	7591.67			--	--
	20.98	7525			--	--
	21	7725			--	--
	21.02	7516.67			--	--
	21.04	7450			--	--
	21.06	7666.67			--	--
	21.08	7983.33			--	--
	21.1	7833.33			--	--
	21.12	8075			--	--
	21.14	8183.33			--	--
	21.16	8158.33			--	--
	21.18	8191.67			--	--
	21.2	7850			--	--
	21.22	8200			--	--
	21.24	8183.33			--	--
	21.26	7833.33			--	--
	21.28	7833.33			--	--
	21.3	8383.33			--	--
	21.32	8091.67			--	--
	21.34	7825			--	--
	21.36	8125			--	--
	21.38	8091.67			--	--
	21.4	8158.33			--	--
	21.42	8383.33			--	--
	21.44	8433.33			--	--
	21.46	8191.67			--	--
	21.48	8441.67			--	--
	21.5	8525			--	--
	21.52	8841.67			--	--
	21.54	8875			--	--
	21.56	8908.33			--	--
	21.58	9458.33			--	--
	21.6	9466.67			--	--
	21.62	9733.33			--	--
	21.64	10500			--	--
	21.66	11075			--	--
	21.68	11125			--	--
	21.7	12600			--	--
	21.72	14025			--	--
	21.74	16416.7			--	--
	21.76	20033.3			--	--
	21.78	25525			--	--
	21.8	32566.7			--	--
	21.82	41716.7			--	--
	21.84	52308.3			--	--
	21.86	63791.7			--	--
	21.88	73641.7			--	--
	21.9	81141.7			--	--
	21.92	80250			--	--
	21.94	72975			--	--
	21.96	60875			--	--
	21.98	47975			--	--
	22	35450			--	--
	22.02	26458.3			--	--
	22.04	19591.7			--	--
	22.06	15533.3			--	--
	22.08	13675			--	--
	22.1	12258.3			--	--
	22.12	11233.3			--	--
	22.14	10666.7			--	--
	22.16	10141.7			--	--
	22.18	9708.33			--	--
	22.2	9500			--	--
	22.22	9233.33			--	--
	22.24	8650			--	--
	22.26	8700			--	--
	22.28	8166.67			--	--
	22.3	8175			--	--
	22.32	8175			--	--
	22.34	8183.33			--	--
	22.36	8008.33			--	--
	22.38	8133.33			--	--
	22.4	7875			--	--
	22.42	7666.67			--	--
	22.44	7783.33			--	--
	22.46	7558.33			--	--
	22.48	7400			--	--
	22.5	7733.33			--	--
	22.52	7950			--	--
	22.54	7450			--	--
	22.56	7191.67			--	--
	22.58	7491.67			--	--
	22.6	7741.67			--	--
	22.62	7258.33			--	--
	22.64	7383.33			--	--
	22.66	7208.33			--	--
	22.68	7050			--	--
	22.7	7125			--	--
	22.72	7016.67			--	--
	22.74	7091.67			--	--
	22.76	6716.67			--	--
	22.78	6741.67			--	--
	22.8	7066.67			--	--
	22.82	6925			--	--
	22.84	6883.33			--	--
	22.86	7041.67			--	--
	22.88	7116.67			--	--
	22.9	6975			--	--
	22.92	6983.33			--	--
	22.94	6800			--	--
	22.96	7008.33			--	--
	22.98	6808.33			--	--
	23	6841.67			--	--
	23.02	7150			--	--
	23.04	6900			--	--
	23.06	6891.67			--	--
	23.08	6375			--	--
	23.1	6341.67			--	--
	23.12	6416.67			--	--
	23.14	6491.67			--	--
	23.16	6433.33			--	--
	23.18	6391.67			--	--
	23.2	6108.33			--	--
	23.22	6283.33			--	--
	23.24	5875			--	--
	23.26	6241.67			--	--
	23.28	6416.67			--	--
	23.3	6416.67			--	--
	23.32	6458.33			--	--
	23.34	6383.33			--	--
	23.36	6300			--	--
	23.38	6350			--	--
	23.4	6491.67			--	--
	23.42	6350			--	--
	23.44	6333.33			--	--
	23.46	6366.67			--	--
	23.48	6233.33			--	--
	23.5	6925			--	--
	23.52	6041.67			--	--
	23.54	6358.33			--	--
	23.56	6350			--	--
	23.58	5958.33			--	--
	23.6	6100			--	--
	23.62	6075			--	--
	23.64	6091.67			--	--
	23.66	5908.33			--	--
	23.68	5883.33			--	--
	23.7	6075			--	--
	23.72	6191.67			--	--
	23.74	6125			--	--
	23.76	6250			--	--
	23.78	5566.67			--	--
	23.8	5941.67			--	--
	23.82	6141.67			--	--
	23.84	5750			--	--
	23.86	5575			--	--
	23.88	5525			--	--
	23.9	6008.33			--	--
	23.92	5883.33			--	--
	23.94	5766.67			--	--
	23.96	5741.67			--	--
	23.98	5841.67			--	--
	24	5758.33			--	--
	24.02	5558.33			--	--
	24.04	5550			--	--
	24.06	5891.67			--	--
	24.08	5525			--	--
	24.1	5600			--	--
	24.12	5941.67			--	--
	24.14	5566.67			--	--
	24.16	5700			--	--
	24.18	5583.33			--	--
	24.2	5508.33			--	--
	24.22	5516.67			--	--
	24.24	5391.67			--	--
	24.26	5233.33			--	--
	24.28	5350			--	--
	24.3	5491.67			--	--
	24.32	5408.33			--	--
	24.34	5808.33			--	--
	24.36	5633.33			--	--
	24.38	5375			--	--
	24.4	5283.33			--	--
	24.42	5525			--	--
	24.44	5633.33			--	--
	24.46	5691.67			--	--
	24.48	5533.33			--	--
	24.5	5475			--	--
	24.52	5266.67			--	--
	24.54	5533.33			--	--
	24.56	5575			--	--
	24.58	5425			--	--
	24.6	5375			--	--
	24.62	5750			--	--
	24.64	5683.33			--	--
	24.66	5491.67			--	--
	24.68	5875			--	--
	24.7	5616.67			--	--
	24.72	5508.33			--	--
	24.74	5541.67			--	--
	24.76	5566.67			--	--
	24.78	6025			--	--
	24.8	5525			--	--
	24.82	5358.33			--	--
	24.84	5675			--	--
	24.86	5900			--	--
	24.88	5783.33			--	--
	24.9	5883.33			--	--
	24.92	5966.67			--	--
	24.94	6100			--	--
	24.96	6491.67			--	--
	24.98	6941.67			--	--
	25	7925			--	--
	25.02	9875			--	--
	25.04	11766.7			--	--
	25.06	15783.3			--	--
	25.08	21408.3			--	--
	25.1	30191.7			--	--
	25.12	38333.3			--	--
	25.14	46233.3			--	--
	25.16	48633.3			--	--
	25.18	43841.7			--	--
	25.2	36791.7			--	--
	25.22	30308.3			--	--
	25.24	22525			--	--
	25.26	17133.3			--	--
	25.28	11700			--	--
	25.3	8691.67			--	--
	25.32	7716.67			--	--
	25.34	6658.33			--	--
	25.36	6441.67			--	--
	25.38	5966.67			--	--
	25.4	5700			--	--
	25.42	5583.33			--	--
	25.44	5375			--	--
	25.46	5091.67			--	--
	25.48	5366.67			--	--
	25.5	5250			--	--
	25.52	5258.33			--	--
	25.54	5108.33			--	--
	25.56	5208.33			--	--
	25.58	5225			--	--
	25.6	5058.33			--	--
	25.62	5158.33			--	--
	25.64	5108.33			--	--
	25.66	4800			--	--
	25.68	4541.67			--	--
	25.7	4566.67			--	--
	25.72	4408.33			--	--
	25.74	4383.33			--	--
	25.76	4533.33			--	--
	25.78	4600			--	--
	25.8	4508.33			--	--
	25.82	4466.67			--	--
	25.84	4458.33			--	--
	25.86	4441.67			--	--
	25.88	4183.33			--	--
	25.9	4433.33			--	--
	25.92	4833.33			--	--
	25.94	4708.33			--	--
	25.96	4633.33			--	--
	25.98	4341.67			--	--
	26	4225			--	--
	26.02	4358.33			--	--
	26.04	3991.67			--	--
	26.06	4141.67			--	--
	26.08	3900			--	--
	26.1	3958.33			--	--
	26.12	3850			--	--
	26.14	4133.33			--	--
	26.16	4233.33			--	--
	26.18	4241.67			--	--
	26.2	4066.67			--	--
	26.22	4083.33			--	--
	26.24	4133.33			--	--
	26.26	4175			--	--
	26.28	4216.67			--	--
	26.3	4158.33			--	--
	26.32	4175			--	--
	26.34	3775			--	--
	26.36	3816.67			--	--
	26.38	4333.33			--	--
	26.4	4258.33			--	--
	26.42	4016.67			--	--
	26.44	3891.67			--	--
	26.46	4100			--	--
	26.48	4175			--	--
	26.5	3841.67			--	--
	26.52	3791.67			--	--
	26.54	3966.67			--	--
	26.56	3725			--	--
	26.58	3933.33			--	--
	26.6	3950			--	--
	26.62	3775			--	--
	26.64	4116.67			--	--
	26.66	3733.33			--	--
	26.68	3833.33			--	--
	26.7	3883.33			--	--
	26.72	4183.33			--	--
	26.74	3808.33			--	--
	26.76	3758.33			--	--
	26.78	3958.33			--	--
	26.8	3625			--	--
	26.82	3950			--	--
	26.84	3825			--	--
	26.86	3733.33			--	--
	26.88	3641.67			--	--
	26.9	3491.67			--	--
	26.92	3533.33			--	--
	26.94	3500			--	--
	26.96	3608.33			--	--
	26.98	3500			--	--
	27	3975			--	--
	27.02	3941.67			--	--
	27.04	3858.33			--	--
	27.06	3683.33			--	--
	27.08	3741.67			--	--
	27.1	3550			--	--
	27.12	3650			--	--
	27.14	3500			--	--
	27.16	3458.33			--	--
	27.18	3533.33			--	--
	27.2	3625			--	--
	27.22	3433.33			--	--
	27.24	3475			--	--
	27.26	3500			--	--
	27.28	3450			--	--
	27.3	3600			--	--
	27.32	3483.33			--	--
	27.34	3441.67			--	--
	27.36	3566.67			--	--
	27.38	3708.33			--	--
	27.4	3783.33			--	--
	27.42	3783.33			--	--
	27.44	3625			--	--
	27.46	3558.33			--	--
	27.48	3283.33			--	--
	27.5	3408.33			--	--
	27.52	3716.67			--	--
	27.54	3433.33			--	--
	27.56	3550			--	--
	27.58	3525			--	--
	27.6	3475			--	--
	27.62	3375			--	--
	27.64	3458.33			--	--
	27.66	3483.33			--	--
	27.68	3333.33			--	--
	27.7	3408.33			--	--
	27.72	3266.67			--	--
	27.74	3600			--	--
	27.76	3466.67			--	--
	27.78	3466.67			--	--
	27.8	3441.67			--	--
	27.82	3416.67			--	--
	27.84	3316.67			--	--
	27.86	3341.67			--	--
	27.88	3525			--	--
	27.9	3508.33			--	--
	27.92	3475			--	--
	27.94	3041.67			--	--
	27.96	3108.33			--	--
	27.98	3250			--	--
	28	3116.67			--	--
	28.02	3358.33			--	--
	28.04	3283.33			--	--
	28.06	3191.67			--	--
	28.08	3391.67			--	--
	28.1	3108.33			--	--
	28.12	3216.67			--	--
	28.14	3333.33			--	--
	28.16	3541.67			--	--
	28.18	3200			--	--
	28.2	3358.33			--	--
	28.22	3416.67			--	--
	28.24	3216.67			--	--
	28.26	3341.67			--	--
	28.28	3466.67			--	--
	28.3	3333.33			--	--
	28.32	3091.67			--	--
	28.34	3150			--	--
	28.36	3300			--	--
	28.38	3650			--	--
	28.4	3375			--	--
	28.42	3241.67			--	--
	28.44	3391.67			--	--
	28.46	3175			--	--
	28.48	3033.33			--	--
	28.5	3391.67			--	--
	28.52	3450			--	--
	28.54	3233.33			--	--
	28.56	3216.67			--	--
	28.58	3058.33			--	--
	28.6	3175			--	--
	28.62	3350			--	--
	28.64	3266.67			--	--
	28.66	3275			--	--
	28.68	3066.67			--	--
	28.7	3041.67			--	--
	28.72	3041.67			--	--
	28.74	2991.67			--	--
	28.76	3200			--	--
	28.78	3041.67			--	--
	28.8	3166.67			--	--
	28.82	3158.33			--	--
	28.84	3108.33			--	--
	28.86	3116.67			--	--
	28.88	3025			--	--
	28.9	3175			--	--
	28.92	3341.67			--	--
	28.94	3141.67			--	--
	28.96	3000			--	--
	28.98	2975			--	--
	29	3058.33			--	--
	29.02	2891.67			--	--
	29.04	2933.33			--	--
	29.06	3008.33			--	--
	29.08	3091.67			--	--
	29.1	3108.33			--	--
	29.12	3200			--	--
	29.14	3116.67			--	--
	29.16	3066.67			--	--
	29.18	3033.33			--	--
	29.2	2950			--	--
	29.22	2841.67			--	--
	29.24	2991.67			--	--
	29.26	3133.33			--	--
	29.28	3075			--	--
	29.3	3041.67			--	--
	29.32	3283.33			--	--
	29.34	3233.33			--	--
	29.36	3050			--	--
	29.38	2758.33			--	--
	29.4	2950			--	--
	29.42	3141.67			--	--
	29.44	2950			--	--
	29.46	3008.33			--	--
	29.48	2941.67			--	--
	29.5	2875			--	--
	29.52	3150			--	--
	29.54	3141.67			--	--
	29.56	3208.33			--	--
	29.58	2958.33			--	--
	29.6	2925			--	--
	29.62	2850			--	--
	29.64	2666.67			--	--
	29.66	2725			--	--
	29.68	2991.67			--	--
	29.7	2841.67			--	--
	29.72	2633.33			--	--
	29.74	3050			--	--
	29.76	3041.67			--	--
	29.78	2791.67			--	--
	29.8	2858.33			--	--
	29.82	2750			--	--
	29.84	2741.67			--	--
	29.86	2891.67			--	--
	29.88	2766.67			--	--
	29.9	2808.33			--	--
	29.92	2816.67			--	--
	29.94	2958.33			--	--
	29.96	2858.33			--	--
	29.98	2958.33			--	--
	30	3025			--	--
	30.02	2983.33			--	--
	30.04	2750			--	--
	30.06	2791.67			--	--
	30.08	2983.33			--	--
	30.1	2858.33			--	--
	30.12	2933.33			--	--
	30.14	2825			--	--
	30.16	2883.33			--	--
	30.18	2841.67			--	--
	30.2	2808.33			--	--
	30.22	2958.33			--	--
	30.24	2750			--	--
	30.26	2916.67			--	--
	30.28	2891.67			--	--
	30.3	2925			--	--
	30.32	2766.67			--	--
	30.34	3016.67			--	--
	30.36	3016.67			--	--
	30.38	3083.33			--	--
	30.4	2966.67			--	--
	30.42	2908.33			--	--
	30.44	3058.33			--	--
	30.46	2950			--	--
	30.48	3075			--	--
	30.5	2891.67			--	--
	30.52	2991.67			--	--
	30.54	3225			--	--
	30.56	3141.67			--	--
	30.58	3225			--	--
	30.6	3291.67			--	--
	30.62	3575			--	--
	30.64	3675			--	--
	30.66	3508.33			--	--
	30.68	3533.33			--	--
	30.7	3625			--	--
	30.72	3658.33			--	--
	30.74	3500			--	--
	30.76	3775			--	--
	30.78	3641.67			--	--
	30.8	3908.33			--	--
	30.82	3808.33			--	--
	30.84	3808.33			--	--
	30.86	3850			--	--
	30.88	3733.33			--	--
	30.9	4025			--	--
	30.92	4033.33			--	--
	30.94	3875			--	--
	30.96	4033.33			--	--
	30.98	4141.67			--	--
	31	4116.67			--	--
	31.02	4283.33			--	--
	31.04	4500			--	--
	31.06	4658.33			--	--
	31.08	4633.33			--	--
	31.1	4633.33			--	--
	31.12	4683.33			--	--
	31.14	5200			--	--
	31.16	5666.67			--	--
	31.18	5750			--	--
	31.2	6133.33			--	--
	31.22	6491.67			--	--
	31.24	6275			--	--
	31.26	6400			--	--
	31.28	6758.33			--	--
	31.3	6908.33			--	--
	31.32	7141.67			--	--
	31.34	7616.67			--	--
	31.36	7975			--	--
	31.38	8241.67			--	--
	31.4	9216.67			--	--
	31.42	10183.3			--	--
	31.44	11341.7			--	--
	31.46	13075			--	--
	31.48	15875			--	--
	31.5	19091.7			--	--
	31.52	24750			--	--
	31.54	32416.7			--	--
	31.56	44950			--	--
	31.58	63133.3			--	--
	31.6	90100			--	--
	31.62	122942			--	--
	31.64	161108			--	--
	31.66	197575			--	--
	31.68	213233			--	--
	31.7	203792			--	--
	31.72	178958			--	--
	31.74	153875			--	--
	31.76	130992			--	--
	31.78	105792			--	--
	31.8	76325			--	--
	31.82	51891.7			--	--
	31.84	34950			--	--
	31.86	25500			--	--
	31.88	20041.7			--	--
	31.9	15866.7			--	--
	31.92	13725			--	--
	31.94	12633.3			--	--
	31.96	12166.7			--	--
	31.98	11283.3			--	--
	32	11941.7			--	--
	32.02	11983.3			--	--
	32.04	13141.7			--	--
	32.06	15658.3			--	--
	32.08	20950			--	--
	32.1	29683.3			--	--
	32.12	42716.7			--	--
	32.14	60100			--	--
	32.16	81825			--	--
	32.18	101342			--	--
	32.2	104358			--	--
	32.22	90733.3			--	--
	32.24	72491.7			--	--
	32.26	62625			--	--
	32.28	55600			--	--
	32.3	40983.3			--	--
	32.32	25975			--	--
	32.34	15925			--	--
	32.36	10558.3			--	--
	32.38	8308.33			--	--
	32.4	7158.33			--	--
	32.42	5816.67			--	--
	32.44	5691.67			--	--
	32.46	5541.67			--	--
	32.48	5600			--	--
	32.5	5400			--	--
	32.52	5025			--	--
	32.54	4933.33			--	--
	32.56	5000			--	--
	32.58	4683.33			--	--
	32.6	4675			--	--
	32.62	4691.67			--	--
	32.64	4466.67			--	--
	32.66	4141.67			--	--
	32.68	4441.67			--	--
	32.7	4108.33			--	--
	32.72	4141.67			--	--
	32.74	4216.67			--	--
	32.76	4083.33			--	--
	32.78	4075			--	--
	32.8	4458.33			--	--
	32.82	4375			--	--
	32.84	4641.67			--	--
	32.86	4791.67			--	--
	32.88	4783.33			--	--
	32.9	5450			--	--
	32.92	6091.67			--	--
	32.94	6391.67			--	--
	32.96	7766.67			--	--
	32.98	9308.33			--	--
	33	11850			--	--
	33.02	13866.7			--	--
	33.04	17616.7			--	--
	33.06	22725			--	--
	33.08	27891.7			--	--
	33.1	31683.3			--	--
	33.12	33050			--	--
	33.14	32083.3			--	--
	33.16	28816.7			--	--
	33.18	25608.3			--	--
	33.2	22608.3			--	--
	33.22	19225			--	--
	33.24	15700			--	--
	33.26	12616.7			--	--
	33.28	9475			--	--
	33.3	7708.33			--	--
	33.32	6708.33			--	--
	33.34	5716.67			--	--
	33.36	4966.67			--	--
	33.38	4683.33			--	--
	33.4	4391.67			--	--
	33.42	4208.33			--	--
	33.44	4166.67			--	--
	33.46	4175			--	--
	33.48	3958.33			--	--
	33.5	3625			--	--
	33.52	3550			--	--
	33.54	3558.33			--	--
	33.56	3575			--	--
	33.58	3291.67			--	--
	33.6	3266.67			--	--
	33.62	3308.33			--	--
	33.64	3066.67			--	--
	33.66	3108.33			--	--
	33.68	3341.67			--	--
	33.7	3183.33			--	--
	33.72	3100			--	--
	33.74	2933.33			--	--
	33.76	3066.67			--	--
	33.78	3100			--	--
	33.8	2950			--	--
	33.82	3150			--	--
	33.84	3000			--	--
	33.86	3258.33			--	--
	33.88	3200			--	--
	33.9	2941.67			--	--
	33.92	3050			--	--
	33.94	3341.67			--	--
	33.96	3675			--	--
	33.98	4241.67			--	--
	34	4775			--	--
	34.02	5758.33			--	--
	34.04	6866.67			--	--
	34.06	8158.33			--	--
	34.08	8958.33			--	--
	34.1	8525			--	--
	34.12	7708.33			--	--
	34.14	6958.33			--	--
	34.16	6458.33			--	--
	34.18	5833.33			--	--
	34.2	5091.67			--	--
	34.22	4133.33			--	--
	34.24	3433.33			--	--
	34.26	2950			--	--
	34.28	2975			--	--
	34.3	2883.33			--	--
	34.32	2883.33			--	--
	34.34	2850			--	--
	34.36	2700			--	--
	34.38	2616.67			--	--
	34.4	2716.67			--	--
	34.42	2758.33			--	--
	34.44	2591.67			--	--
	34.46	2533.33			--	--
	34.48	2566.67			--	--
	34.5	2458.33			--	--
	34.52	2441.67			--	--
	34.54	2541.67			--	--
	34.56	2350			--	--
	34.58	2325			--	--
	34.6	2458.33			--	--
	34.62	2458.33			--	--
	34.64	2491.67			--	--
	34.66	2433.33			--	--
	34.68	2416.67			--	--
	34.7	2400			--	--
	34.72	2575			--	--
	34.74	2416.67			--	--
	34.76	2433.33			--	--
	34.78	2241.67			--	--
	34.8	2266.67			--	--
	34.82	2466.67			--	--
	34.84	2458.33			--	--
	34.86	2516.67			--	--
	34.88	2341.67			--	--
	34.9	2350			--	--
	34.92	2358.33			--	--
	34.94	2475			--	--
	34.96	2491.67			--	--
	34.98	2375			--	--
	35	2341.67			--	--
	35.02	2216.67			--	--
	35.04	2225			--	--
	35.06	2366.67			--	--
	35.08	2075			--	--
	35.1	2158.33			--	--
	35.12	2283.33			--	--
	35.14	2141.67			--	--
	35.16	2425			--	--
	35.18	2516.67			--	--
	35.2	2200			--	--
	35.22	2158.33			--	--
	35.24	2358.33			--	--
	35.26	2391.67			--	--
	35.28	2266.67			--	--
	35.3	2158.33			--	--
	35.32	2116.67			--	--
	35.34	2308.33			--	--
	35.36	2241.67			--	--
	35.38	2191.67			--	--
	35.4	2258.33			--	--
	35.42	2233.33			--	--
	35.44	1983.33			--	--
	35.46	2025			--	--
	35.48	2175			--	--
	35.5	2208.33			--	--
	35.52	2166.67			--	--
	35.54	2200			--	--
	35.56	2291.67			--	--
	35.58	2191.67			--	--
	35.6	2108.33			--	--
	35.62	2083.33			--	--
	35.64	2166.67			--	--
	35.66	2158.33			--	--
	35.68	2350			--	--
	35.7	2366.67			--	--
	35.72	2325			--	--
	35.74	2275			--	--
	35.76	2166.67			--	--
	35.78	2233.33			--	--
	35.8	2225			--	--
	35.82	2258.33			--	--
	35.84	2158.33			--	--
	35.86	2333.33			--	--
	35.88	2166.67			--	--
	35.9	2008.33			--	--
	35.92	2025			--	--
	35.94	2141.67			--	--
	35.96	2250			--	--
	35.98	2066.67			--	--
	36	2158.33			--	--
	36.02	2108.33			--	--
	36.04	1950			--	--
	36.06	1883.33			--	--
	36.08	1950			--	--
	36.1	2016.67			--	--
	36.12	2141.67			--	--
	36.14	2008.33			--	--
	36.16	1950			--	--
	36.18	1991.67			--	--
	36.2	2008.33			--	--
	36.22	2033.33			--	--
	36.24	2091.67			--	--
	36.26	1891.67			--	--
	36.28	1941.67			--	--
	36.3	2175			--	--
	36.32	2058.33			--	--
	36.34	1933.33			--	--
	36.36	2016.67			--	--
	36.38	1983.33			--	--
	36.4	1858.33			--	--
	36.42	1958.33			--	--
	36.44	2091.67			--	--
	36.46	2075			--	--
	36.48	1941.67			--	--
	36.5	1950			--	--
	36.52	2091.67			--	--
	36.54	2050			--	--
	36.56	1900			--	--
	36.58	1941.67			--	--
	36.6	1708.33			--	--
	36.62	1841.67			--	--
	36.64	1933.33			--	--
	36.66	1925			--	--
	36.68	1925			--	--
	36.7	1983.33			--	--
	36.72	1975			--	--
	36.74	1883.33			--	--
	36.76	1858.33			--	--
	36.78	1983.33			--	--
	36.8	1891.67			--	--
	36.82	1908.33			--	--
	36.84	1858.33			--	--
	36.86	1816.67			--	--
	36.88	1858.33			--	--
	36.9	1866.67			--	--
	36.92	1816.67			--	--
	36.94	1833.33			--	--
	36.96	1758.33			--	--
	36.98	1733.33			--	--
	37	1783.33			--	--
	37.02	1941.67			--	--
	37.04	1908.33			--	--
	37.06	1683.33			--	--
	37.08	1625			--	--
	37.1	1691.67			--	--
	37.12	1816.67			--	--
	37.14	1900			--	--
	37.16	1850			--	--
	37.18	1675			--	--
	37.2	1658.33			--	--
	37.22	1775			--	--
	37.24	1975			--	--
	37.26	1891.67			--	--
	37.28	1858.33			--	--
	37.3	1858.33			--	--
	37.32	1941.67			--	--
	37.34	1891.67			--	--
	37.36	1900			--	--
	37.38	1816.67			--	--
	37.4	1891.67			--	--
	37.42	1875			--	--
	37.44	1783.33			--	--
	37.46	1766.67			--	--
	37.48	1775			--	--
	37.5	1850			--	--
	37.52	1708.33			--	--
	37.54	1841.67			--	--
	37.56	1758.33			--	--
	37.58	1833.33			--	--
	37.6	2066.67			--	--
	37.62	2108.33			--	--
	37.64	1825			--	--
	37.66	1700			--	--
	37.68	1666.67			--	--
	37.7	1775			--	--
	37.72	1775			--	--
	37.74	1816.67			--	--
	37.76	1850			--	--
	37.78	1791.67			--	--
	37.8	1758.33			--	--
	37.82	1900			--	--
	37.84	1925			--	--
	37.86	1733.33			--	--
	37.88	1683.33			--	--
	37.9	1766.67			--	--
	37.92	1825			--	--
	37.94	1833.33			--	--
	37.96	1750			--	--
	37.98	1608.33			--	--
	38	1633.33			--	--
	38.02	1800			--	--
	38.04	1766.67			--	--
	38.06	1833.33			--	--
	38.08	1841.67			--	--
	38.1	1883.33			--	--
	38.12	1800			--	--
	38.14	1733.33			--	--
	38.16	1816.67			--	--
	38.18	1891.67			--	--
	38.2	1875			--	--
	38.22	1841.67			--	--
	38.24	1741.67			--	--
	38.26	1783.33			--	--
	38.28	1766.67			--	--
	38.3	1691.67			--	--
	38.32	1783.33			--	--
	38.34	1766.67			--	--
	38.36	1733.33			--	--
	38.38	1733.33			--	--
	38.4	1666.67			--	--
	38.42	1775			--	--
	38.44	1850			--	--
	38.46	1791.67			--	--
	38.48	1708.33			--	--
	38.5	1675			--	--
	38.52	1766.67			--	--
	38.54	1783.33			--	--
	38.56	1941.67			--	--
	38.58	1941.67			--	--
	38.6	1725			--	--
	38.62	1700			--	--
	38.64	1800			--	--
	38.66	1783.33			--	--
	38.68	1825			--	--
	38.7	1825			--	--
	38.72	2000			--	--
	38.74	1891.67			--	--
	38.76	1975			--	--
	38.78	2016.67			--	--
	38.8	2008.33			--	--
	38.82	2058.33			--	--
	38.84	2083.33			--	--
	38.86	2075			--	--
	38.88	2016.67			--	--
	38.9	2116.67			--	--
	38.92	2108.33			--	--
	38.94	1975			--	--
	38.96	2216.67			--	--
	38.98	2241.67			--	--
	39	2441.67			--	--
	39.02	2508.33			--	--
	39.04	2516.67			--	--
	39.06	2708.33			--	--
	39.08	2908.33			--	--
	39.1	3341.67			--	--
	39.12	4016.67			--	--
	39.14	4800			--	--
	39.16	6058.33			--	--
	39.18	7683.33			--	--
	39.2	10550			--	--
	39.22	14391.7			--	--
	39.24	18791.7			--	--
	39.26	22583.3			--	--
	39.28	24708.3			--	--
	39.3	24125			--	--
	39.32	21133.3			--	--
	39.34	18475			--	--
	39.36	16950			--	--
	39.38	15583.3			--	--
	39.4	13666.7			--	--
	39.42	10633.3			--	--
	39.44	7691.67			--	--
	39.46	5333.33			--	--
	39.48	4300			--	--
	39.5	3741.67			--	--
	39.52	3191.67			--	--
	39.54	2800			--	--
	39.56	2541.67			--	--
	39.58	2483.33			--	--
	39.6	2383.33			--	--
	39.62	2183.33			--	--
	39.64	2075			--	--
	39.66	1950			--	--
	39.68	2050			--	--
	39.7	2008.33			--	--
	39.72	1950			--	--
	39.74	2100			--	--
	39.76	1891.67			--	--
	39.78	1833.33			--	--
	39.8	1808.33			--	--
	39.82	1783.33			--	--
	39.84	1783.33			--	--
	39.86	1716.67			--	--
	39.88	1658.33			--	--
	39.9	1641.67			--	--
	39.92	1716.67			--	--
	39.94	1783.33			--	--
	39.96	1741.67			--	--
	39.98	1916.67			--	--
	40	1833.33			--	--
	40.02	1825			--	--
	40.04	1741.67			--	--
	40.06	1775			--	--
	40.08	1725			--	--
	40.1	1808.33			--	--
	40.12	1700			--	--
	40.14	1666.67			--	--
	40.16	1741.67			--	--
	40.18	1758.33			--	--
	40.2	1700			--	--
	40.22	1600			--	--
	40.24	1633.33			--	--
	40.26	1858.33			--	--
	40.28	1950			--	--
	40.3	1841.67			--	--
	40.32	1983.33			--	--
	40.34	2091.67			--	--
	40.36	2050			--	--
	40.38	2333.33			--	--
	40.4	2383.33			--	--
	40.42	2583.33			--	--
	40.44	3058.33			--	--
	40.46	3208.33			--	--
	40.48	3300			--	--
	40.5	3141.67			--	--
	40.52	2850			--	--
	40.54	2991.67			--	--
	40.56	2958.33			--	--
	40.58	2591.67			--	--
	40.6	2425			--	--
	40.62	2141.67			--	--
	40.64	1833.33			--	--
	40.66	1808.33			--	--
	40.68	1775			--	--
	40.7	1841.67			--	--
	40.72	1683.33			--	--
	40.74	1616.67			--	--
	40.76	1591.67			--	--
	40.78	1516.67			--	--
	40.8	1500			--	--
	40.82	1583.33			--	--
	40.84	1550			--	--
	40.86	1558.33			--	--
	40.88	1541.67			--	--
	40.9	1625			--	--
	40.92	1541.67			--	--
	40.94	1425			--	--
	40.96	1416.67			--	--
	40.98	1475			--	--
	41	1591.67			--	--
	41.02	1516.67			--	--
	41.04	1450			--	--
	41.06	1566.67			--	--
	41.08	1600			--	--
	41.1	1533.33			--	--
	41.12	1433.33			--	--
	41.14	1341.67			--	--
	41.16	1366.67			--	--
	41.18	1458.33			--	--
	41.2	1541.67			--	--
	41.22	1608.33			--	--
	41.24	1600			--	--
	41.26	1433.33			--	--
	41.28	1441.67			--	--
	41.3	1475			--	--
	41.32	1583.33			--	--
	41.34	1558.33			--	--
	41.36	1433.33			--	--
	41.38	1525			--	--
	41.4	1583.33			--	--
	41.42	1558.33			--	--
	41.44	1558.33			--	--
	41.46	1500			--	--
	41.48	1508.33			--	--
	41.5	1491.67			--	--
	41.52	1358.33			--	--
	41.54	1416.67			--	--
	41.56	1533.33			--	--
	41.58	1441.67			--	--
	41.6	1466.67			--	--
	41.62	1525			--	--
	41.64	1608.33			--	--
	41.66	1516.67			--	--
	41.68	1483.33			--	--
	41.7	1466.67			--	--
	41.72	1541.67			--	--
	41.74	1591.67			--	--
	41.76	1558.33			--	--
	41.78	1500			--	--
	41.8	1558.33			--	--
	41.82	1608.33			--	--
	41.84	1450			--	--
	41.86	1391.67			--	--
	41.88	1366.67			--	--
	41.9	1541.67			--	--
	41.92	1491.67			--	--
	41.94	1366.67			--	--
	41.96	1275			--	--
	41.98	1333.33			--	--
	42	1491.67			--	--
	42.02	1566.67			--	--
	42.04	1400			--	--
	42.06	1383.33			--	--
	42.08	1483.33			--	--
	42.1	1416.67			--	--
	42.12	1450			--	--
	42.14	1458.33			--	--
	42.16	1450			--	--
	42.18	1275			--	--
	42.2	1208.33			--	--
	42.22	1375			--	--
	42.24	1466.67			--	--
	42.26	1483.33			--	--
	42.28	1466.67			--	--
	42.3	1583.33			--	--
	42.32	1500			--	--
	42.34	1350			--	--
	42.36	1458.33			--	--
	42.38	1533.33			--	--
	42.4	1441.67			--	--
	42.42	1450			--	--
	42.44	1591.67			--	--
	42.46	1491.67			--	--
	42.48	1366.67			--	--
	42.5	1458.33			--	--
	42.52	1425			--	--
	42.54	1425			--	--
	42.56	1483.33			--	--
	42.58	1516.67			--	--
	42.6	1441.67			--	--
	42.62	1375			--	--
	42.64	1483.33			--	--
	42.66	1466.67			--	--
	42.68	1400			--	--
	42.7	1391.67			--	--
	42.72	1475			--	--
	42.74	1475			--	--
	42.76	1508.33			--	--
	42.78	1508.33			--	--
	42.8	1316.67			--	--
	42.82	1341.67			--	--
	42.84	1408.33			--	--
	42.86	1383.33			--	--
	42.88	1466.67			--	--
	42.9	1441.67			--	--
	42.92	1525			--	--
	42.94	1566.67			--	--
	42.96	1600			--	--
	42.98	1516.67			--	--
	43	1516.67			--	--
	43.02	1500			--	--
	43.04	1583.33			--	--
	43.06	1583.33			--	--
	43.08	1516.67			--	--
	43.1	1425			--	--
	43.12	1475			--	--
	43.14	1408.33			--	--
	43.16	1316.67			--	--
	43.18	1375			--	--
	43.2	1366.67			--	--
	43.22	1375			--	--
	43.24	1516.67			--	--
	43.26	1533.33			--	--
	43.28	1483.33			--	--
	43.3	1475			--	--
	43.32	1483.33			--	--
	43.34	1650			--	--
	43.36	1575			--	--
	43.38	1525			--	--
	43.4	1525			--	--
	43.42	1483.33			--	--
	43.44	1641.67			--	--
	43.46	1633.33			--	--
	43.48	1500			--	--
	43.5	1475			--	--
	43.52	1433.33			--	--
	43.54	1400			--	--
	43.56	1458.33			--	--
	43.58	1525			--	--
	43.6	1533.33			--	--
	43.62	1525			--	--
	43.64	1508.33			--	--
	43.66	1633.33			--	--
	43.68	1516.67			--	--
	43.7	1475			--	--
	43.72	1541.67			--	--
	43.74	1533.33			--	--
	43.76	1500			--	--
	43.78	1575			--	--
	43.8	1550			--	--
	43.82	1483.33			--	--
	43.84	1600			--	--
	43.86	1558.33			--	--
	43.88	1466.67			--	--
	43.9	1525			--	--
	43.92	1541.67			--	--
	43.94	1466.67			--	--
	43.96	1516.67			--	--
	43.98	1616.67			--	--
	44	1675			--	--
	44.02	1658.33			--	--
	44.04	1591.67			--	--
	44.06	1558.33			--	--
	44.08	1650			--	--
	44.1	1675			--	--
	44.12	1683.33			--	--
	44.14	1741.67			--	--
	44.16	1891.67			--	--
	44.18	1958.33			--	--
	44.2	2050			--	--
	44.22	1983.33			--	--
	44.24	1891.67			--	--
	44.26	1991.67			--	--
	44.28	2100			--	--
	44.3	2258.33			--	--
	44.32	2233.33			--	--
	44.34	2316.67			--	--
	44.36	2575			--	--
	44.38	2683.33			--	--
	44.4	2758.33			--	--
	44.42	2908.33			--	--
	44.44	3091.67			--	--
	44.46	3708.33			--	--
	44.48	4133.33			--	--
	44.5	4458.33			--	--
	44.52	5400			--	--
	44.54	6500			--	--
	44.56	7841.67			--	--
	44.58	9508.33			--	--
	44.6	11400			--	--
	44.62	14566.7			--	--
	44.64	17750			--	--
	44.66	19425			--	--
	44.68	19475			--	--
	44.7	18725			--	--
	44.72	17491.7			--	--
	44.74	16016.7			--	--
	44.76	14525			--	--
	44.78	13458.3			--	--
	44.8	12650			--	--
	44.82	10891.7			--	--
	44.84	8958.33			--	--
	44.86	7275			--	--
	44.88	5858.33			--	--
	44.9	4766.67			--	--
	44.92	4208.33			--	--
	44.94	3816.67			--	--
	44.96	3458.33			--	--
	44.98	3183.33			--	--
	45	3183.33			--	--
	45.02	2900			--	--
	45.04	2666.67			--	--
	45.06	2558.33			--	--
	45.08	2508.33			--	--
	45.1	2400			--	--
	45.12	2283.33			--	--
	45.14	2133.33			--	--
	45.16	2033.33			--	--
	45.18	2016.67			--	--
	45.2	2058.33			--	--
[truncated: 1,740 more rows]

## Sheet: Fig. 1c inset
Fig. 1c inset			Bin Size	300
	Size (nm)		Number of Bins	12
	2830		Begin	1000
	2500		End	4500
	2750
	2000		Horizontal	From	0
	3024.1			to	4500
	4052			Type	By Increment
	2130			Value	2000
	2681.8
	2513.8		Vertical	From	0
	2621.5			to	25
	3715.2			Type	By Increment
	2840.6			Value	5
	3569.3
	2200
	2855
	2400
	2700
	2300
	2770
	2200
	2845.9
	1980
	2005
	2203.4
	2900
	3000
	2340
	2210
	2780
	2196.9
	1706.6
	1946.1
	1857.5
	2175.4
	1418.7
	1742.5
	2477.1
	1231.4
	2310.9
	3365.4
	2389.5
	3500
	2587
	2677
	2900
	4054.8
	2568.7
	1803.6
	3211
	2340
	2838.3
	1340.7
	2005
	3381
	1793.7
	2500
	2200
	1899
	3810.7
	2535.9
	3698.2
	2760
	2300
	2475.1
	2577
	1965
	3245.3
	2000
	3800
	2617.1
	2435
	2173.9
	1996.1
	3239.3
	2210
	2100
	3510
	1599.3
	2350.9
	3604.1
	2358
	2551
	2158
	2702
	2196.9
	1706.6
	1946.1
	1857.5
	2175.4
	1418.7
	1742.5
	2477.1
	1231.4
	2310.9
	3365.4
	2389.5
	2310.9
	2560
	2880
	2389.5

## Sheet: Fig. 2e
Fig. 2e
	Edge1			Edge2
	distance (nm)	counts		distance (nm)	counts
	10	1		10	2
	30	11		30	10
	50	20		50	19
	70	15		70	12
	90	4		90	3

## Sheet: Fig. 2f
Fig. 2f
	Distance (nm)
	49.267		Bin Size	2
	51.643		Number of Bins	43
	59.056		Begin	10
	63.204		End	95
	43.21
	49.5		Horizontal	From	0
	51.3			to	100
	56.7			Type	By Increment
	54.65			Value	20
	52.385
	60.847		Vertical	From	0
	53.766			to	75
	58.464			Type	By Increment
	41.661			Value	20
	48.738
	52.54
	67.531
	69.336
	70.862
	60.998
	52.3
	56.7
	55.9
	65.426
	42.362
	69.098
	48.691
	55.189
	58.519
	57.669
	67.531
	55.189
	58.095
	51.325
	62.99
	64.156
	55.9
	68.017
	58.095
	45.365
	49.028
	49.529
	51.325
	40.576
	58.519
	47.319
	61.803
	47.942
	44.878
	39.621
	48.981
	56.032
	70.204
	65.895
	34.42
	50.821
	51.169
	54.741
	57.151
	49.267
	52.965
	59.056
	58.958
	43.183
	50.818
	50.746
	51.649
	54.156
	30.009
	52.5
	33.497
	51.104
	60.924
	45.294
	51.374
	46.101
	49.431
	36.216
	34.621
	41.021
	62.267
	58.012
	58.191
	55.743
	58.408
	43.158
	47.324
	44.781
	59.085
	47.052
	55.771
	48.771
	57.388
	49.367
	43.706
	47.824
	45.95
	55.594
	45.486
	55.594
	53.698
	53.187
	41.994
	61.3
	54.424
	54.762
	66.595
	66.958
	68.742
	58.012
	53.485
	39.181
	49.267
	49.802
	45.294
	62.599
	45.674
	58.585
	39.736
	52.176
	47.95
	46.117
	51.51
	57.74
	39.888
	30.213
	48.829
	56.7
	58.616
	47.257
	44.746
	64.302
	47.818
	44.079
	68.182
	41.069
	45.455
	45.57
	64.152
	50.564
	52.003
	39.556
	39.854
	58.514
	41.447
	52.427
	46.499
	59.667
	48.92
	31.64
	69.696
	68.539
	70.74
	33.168
	64.325
	59.612
	65.821
	59.938
	55.291
	65.525
	69.28
	46.118
	28.797
	37.612
	50.846
	38.127
	48.59
	59.674
	52.6
	56.7
	37.533
	59.956
	57.474
	37.533
	63.574
	41.935
	62.34
	59.305
	56.192
	50.26
	43.302
	61.87
	55.496
	46.859
	65.821
	46.385
	46.803
	65.821
	53.41
	70.395
	53.682
	65.599
	48.439
	56.251
	46.07
	64.928
	39.958
	51.931
	51.175
	41.978
	68.147
	69.28
	53.136
	56.251
	50.794
	59.612
	46.803
	65.599
	46.385
	32.125
	53.136
	66.116
	44.347
	57.365
	68.716
	58.872
	57.534
	56.251
	66.994
	57.365
	68.716
	58.872
	57.534
	56.251
	66.994
	62.404
	56.251
	60.199
	66.706
	60.521
	48.788
	67.431
	61.461
	66.337
	41.978
	43.794
	59.938
	53.044
	68.716
	59.612
	58.624
	66.337
	56.939
	56.164
	59.612
	61.461
	71.758
	65.753
	62.651
	68.644
	58.23
	73.365
	59.305
	59.235
	55.724
	36.327
	44.926
	53.593
	56.002
	53.011
	63.657
	39.007
	46.12
	50.5
	66.116
	48.839
	44.675
	62.17
	49.924
	54.582
	63.18
	58.624
	57.28
	65.599
	45.431
	64.249
	55.816
	65.753
	60.199
	63.049
	64.191
	59.488
	51.823
	69.973
	51.069
	55.554
	63.64
	50.794
	56.51
	56.251
	46.07
	58.04
	47.628
	34.885
	50.409
	53.136
	45.001
	51.649
	66.116
	69.77
	66.776
	47.628
	56.164
	59.938
	61.334
	70.456
	51.542
	58.75
	59.079
	37.494
	55.176
	50.208
	59.079
	52.3
	52.13
	58.562
	45.309
	49.322
	46.537
	44.915
	43.913
	53.81
	42.049
	58.104
	53.661
	50.48
	46.541
	50.48
	50.48
	60.786
	53.661
	57.557
	67.727
	43.13
	35.695
	67.727
	57.557
	57.112
	58.87
	35.695
	47.89
	71.746
	57.112
	61.619
	71.39
	64.646
	46.541
	68.661
	67.727
	70.13
	67.914
	70.582
	63.701
	64.256
	70.582
	62.052
	55.18
	62.76
	58.467
	44.842
	64.204
	50.076
	53.722
	60.064
	53.391
	46.461
	53.379
	57.028
	49.939
	62.052
	68.84
	68.84
	72.282
	50.646
	60.26
	67.669
	71.084
	60.456
	49.56
	45.105
	39.632
	48.266
	52.453
	53.869
	61.957
	39.017
	44.658
	47.246
	52.632
	61.668
	63.949
	32.679
	56.487
	71.086
	71.906
	64.001
	56.689
	44.546
	44.954
	57.424
	56.978
	52.825
	64.824
	45.398
	54.289
	57.297
	39.374
	53.511
	37.083
	46.194
	43.3
	44.587
	50.648
	47.824
	36.547
	36.746
	63.589
	48.995
	60.667
	45.917
	49.987
	54.087
	50.132
	63.055
	66.618
	64.036
	47.938
	66.934
	54.037
	59.867
	52.352
	42.332
	67.561
	64.935
	55.859
	53.251
	53.601
	43.334
	56.767
	37.072
	50.176
	56.767
	48.311
	64.807
	61.041
	56.767
	61.428
	55.072
	57.853
	51.573
	72.241
	52.258
	58.057
	42.575
	64.256
	44.746
	50.117
	58.057
	54.423
	63.328
	63.281
	65.76
	58.057
	56.767
	69.611
	57.028
	44.878
	53.379
	48.188
	53.601
	36.508
	64.256
	48.311
	48.004
	36.508
	44.878
	54.695
	51.169
	74.183
	68.926
	41.304
	39.096
	64.935
	58.442
	38.961
	42.332
	40.16
	62.368
	52.352
	55.621
	53.294
	42.242
	41.613
	62.419
	62.419
	62.08
	42.367
	71.56
	39.128
	43.716
	43.595
	71.444
	58.484
	59.819
	56.002
	35.832
	43.282
	74.615
	68.127
	41.545
	41.035
	53.7
	29.909
	69.705
	61.651
	54.02
	68.995
	69.179
	58.087
	48.355
	41.007
	56.978
	56.785
	58.93
	47.824
	41.383
	54.376
	63.704
	75.797
	51.33
	51.508
	45.911
	68.439
	52.038
	30.246
	58.93
	73.243
	46.07
	74.527
	62.762
	52.297
	76.352
	38.031
	44.234
	46.971
	62.38
	72.187
	61.244
	68.972
	36.396
	27.853
	46.544
	57.547
	46.544
	45.47
	48.771
	53.151
	47.246
	65.879
	57.324
	63.156
	38.497
	35.273
	58.18
	56.261
	39.436
	48.394
	37.143
	49.626
	58.274
	48.995
	51.472
	59.578
	47.052
	73.89
	61.035
	53.597
	65.489
	59.332
	42.988
	49.367
	62.749
	62.31
	70.182
	63.848
	36.516
	49.236
	51.619
	53.228
	53.206
	71.464
	59.033
	61.562
	72.746
	53.725
	55.084
	51.932
	65.302
	75.517
	57.713
	62.225
	69.751
	60.139
	63.505
	57.74
	37.665
	52.615
	35.832
	65.302
	67.113
	57.393
	66.82
	58.012
	48.962
	62.709
	62.322
	48.251
	51.152
	47.104
	59.832
	58.511
	33.256
	71.283
	43.102
	69.899
	59.582
	31.223
	60.899
	69.899
	47.878
	37.297
	48.962
	50.924
	47.286
	30.403
	39.591
	45.497
	68.359
	57.833
	51.472
	47.938
	67.633
	68.359
	44.658
	66.404
	58.18
	54.106
	33.408
	37.681
	45.147
	52.632
	57.547
	72.717
	43.998
	54.778
	70.234
	54.711
	48.28
	75.167
	39.436
	57.833
	72.009
	51.791
	68.359
	55.617
	73.475
	60.697
	41.229
	42.277
	69.521
	55.519
	61.117
	41.317
	52.825
	54.624
	40.874
	49.883
	69.553
	29.758
	25.665
	35.941
	43.706
	33.463
	44.164
	34.22
	51.472
	61.146
	63.488
	65.328
	65.857
	71.36
	61.027
	53.783
	46.977
	55.211
	70.985
	65.068
	64.532
	71.703
	60.5
	63.33
	62.545
	65.068
	70.156
	66.816
	66.045
	55.771
	56.294
	64.852
	48.693
	59.238
	49.584
	67.741
	44.587
	43.489
	64.669
	74.124
	55.887
	72.689
	69.705
	75.513
	60.735
	49.335
	56.374
	42.546
	48.289
	67.795
	57.547
	69.632
	35.169
	46.583
	62.545
	67.795
	49.663
	64.162
	40.101
	40.203
	40.291
	50.193
	50.501
	51.503
	56.699
	56.805
	57.103
	66.701
	66.499
	60.301
	60.108
	61.281
	61.425
	66.519
	66.901
	67.103
	62.301
	62.504
	63.301
	78.851
	56.54
	56.161
	57.301
	61.299
	61.485
	61.293
	60.192
	60.503
	61.91
	57.451
	57.65
	62.39
	62.495
	63.905
	40.311
	40.101
	77.103
	77.603
	76.502
	72.293
	73.101
	73.293
	72.485
	60.495
	60.301
	61.803
	61.384
	54.495
	54.011
	55.586
	55.81
	54.586
	42.31
	42.596
	43.889
	42.091
	55.105
	55.788
	54.901
	54.302
	60.807
	60.21
	54.301
	55.103
	55.798
	54.586
	54.657
	66.501
	73.01
	73.55
	72.011
	61.203
	61.31
	60.495
	60.687
	62.293
	62.011
	63.503
	66.697
	66.485
	67.798
	60.901
	61.001
	62.201
	62.485
	66.51
	67.881
	62.273
	62.389
	63.687
	66.495
	67.011
	64.455
	65.611
	65.083
	64.901
	65.697
	50.485
	49.293
	50.101
	51.283
	52.495
	51.605
	51.919
	52.101
	52.596
	49.788
	50.192
	60.011
	60.495
	60.78
	63.495
	63.384
	64.89
	69.495
	70.475
	70.901
	69.401
	70.001
	63.485
	64.798
	64.688
	60.52
	60.391
	49.559
	50.455
	50.011
	49.701
	51.485
	51.201
	52.253
	51.903
	52.798
	49.101
	53.394
	53.283
	54.788
	54.101
	55.596
	55.687
	55.011
	56.105
	54.703
	53.819
	53.859
	53.111
	54.516
	54.687
	49.182
	49.283
	50.101
	51.303
	52.596
	53.687
	54.889
	55.697
	55.001
	21.511
	18.901
	16.013
	14.511
	84.014
	84.501
	88.101
	90.001
	92.051
	54.788
	54.293
	54.011
	55.45
	74.031
	74.293
	76.192
	76.011
	78.071
	78.283
	78.384
	80.105
	80.32
	82.303
	86.001

## Sheet: Fig. 3e-CoOx-Ag
Fig. 3e	CoOx-Ag
	distance (nm)
	40.563		Bin Size	2
	46.501		Number of Bins	30
	47.798		Begin	20
	46.001		End	80
	47.021
	61.54		Horizontal	From	0
	50.794			to	85
	73.109			Type	By Increment
	42.44			Value	40
	41.978
	46.07		Vertical	From	0
	55.816			to	85
	57.28			Type	By Increment
	46.803			Value	20
	43.348
	57.365
	64.022
	59.938
	54.582
	61.935
	55.202
	41.978
	42.44
	53.136
	59.612
	39.245
	39.245
	36.182
	29.609
	48.92
	39.018
	51.111
	41.447
	38.942
	57.853
	55.18
	35.102
	50.117
	45.469
	45.469
	41.874
	43.877
	41.447
	49.222
	37.784
	46.244
	63.281
	58.918
	62.811
	54.3
	44.806
	49.858
	56.935
	49.858
	60.748
	49.858
	64.152
	59.322
	69.625
	56.727
	55.5
	52.003
	65.428
	53.071
	59.768
	56.727
	53.293
	58.822
	50.176
	44.746
	53.601
	49.939
	44.746
	43.06
	56.819
	44.878
	39.245
	48.678
	38.096
	53.379
	56.767
	48.981
	62.338
	68.192
	55.18
	67.625
	36.153
	45.236
	53.114
	42.541
	49.242
	64.204
	48.272
	53.997
	39.589
	36.153
	38.452
	46.461
	33.077
	48.149
	29.685
	34.564
	37.988
	34.392
	44.71
	41.271
	41.414
	48.272
	55.135
	67.614
	53.557
	51.128
	60.798
	45.236
	42.506
	43.539
	47.942
	51.573
	40.141
	63.187
	53.876
	64.807
	56.032
	56.819
	61.283
	63.839
	63.839
	59.812
	55.035
	65.777
	60.062
	60.616
	50.901
	59.289
	47.976
	40.894
	60.037
	61.75
	55.706
	61.124
	56.876
	45.47
	41.779
	58.085
	33.408
	69.131
	44.617
	58.085
	62.457
	70.182
	54.778
	58.494
	58.494
	49.505
	49.578
	59.846
	47.173
	48.616
	54.604
	69.411
	65.169
	65.225
	61.553
	42.639
	69.342
	59.085
	69.342
	47.246
	64.304
	43.706
	71.011
	45.47
	27.188
	45.349
	44.039
	52.038
	49.033
	55.607
	56.876
	48.771
	52.248
	48.883
	55.607
	57.547
	56.779
	65.152
	54.14
	39.25
	49.883
	34.059
	42.128
	63.33
	49.367
	53.047
	65.962
	38.259
	50.212
	59.885
	38.259
	57.069
	40.939
	41.073
	31.14
	49.367
	51.649
	55.508
	51.685
	41.998
	61.573
	58.057
	49.282
	38.483
	48.311
	45.273
	38.096
	45.469
	66.432
	60.847
	53.545
	49.222
	55.501
	44.878
	60.993
	63.886
	51.343
	44.134
	61.278
	41.021
	43.423
	47.432
	37.59
	46.771
	41.993
	39.852
	27.497
	36.501
	38.319
	37.956
	38.708
	43.423
	39.852
	37.498
	56.848
	39.474
	40.083
	48.891
	36.721
	45.547
	58.664
	58.428
	44.134
	47.163
	41.021
	56.431
	50.459
	58.087
	57.741
	57.741
	51.955
	49.804
	46.977
	47.747
	55.387
	65.189
	62.357
	51.426
	63.055
	54.724
	47.747
	43.552
	50.423
	52.444
	50.423
	52.963
	47.862
	51.426
	53.817
	71.996
	59.942
	46.194
	52.909
	51.685
	59.578
	47.976
	53.597
	52.771
	55.607
	53.597
	65.879
	45.47
	31.549
	62.545
	49.033
	58.18
	61.809
	38.734
	52.528
	44.822
	54.14
	61.035
	46.07
	50.936
	57.069
	48.883
	45.147
	36.746
	59.085
	51.33
	49.367
	62.824
	62.824
	25.695
	58.991
	51.426
	43.594
	58.991
	51.248
	50.855
	55.519
	49.804
	43.594
	48.693
	55.683
	64.852
	58.775
	44.565
	55.166
	57.416
	44.688
	49.111
	51.554
	46.775
	42.152
	53.442
	55.166
	48.471
	53.374
	49.705
	43.057
	58.775
	70.785
	52.082
	64.861
	60.601
	61.406
	52.047
	45.205
	42.339
	43.899
	55.594
	51.166
	54.604
	51.166
	60.571
	69.933
	55.43
	67.173
	64.965
	60.697
	68.464
	57.456
	67.064
	58.432
	67.064
	56.172
	51.955
	62.562
	47.526
	56.251
	76.747
	64.928
	57.534
	48.739
	45.001
	75.468
	68.503
	74.429
	68.503
	50.409
	61.461
	49.335
	71.833
	69.28
	60.584
	55.202
	42.44
	57.534
	57.365
	60.019
	50.312
	63.18
	44.127
	51.931
	64.928
	53.318
	51.175
	53.044
	54.582
	69.77
	55.202
	58.872
	64.249
	61.461
	59.612
	70.74
	50.312
	57.534
	42.44
	55.202
	61.935
	59.612
	64.928
	49.335
	62.404
	47.628
	57.28
	58.04
	43.348
	55.554
	64.325
	53.044
	51.649
	47.628
	55.202
	47.218
	44.127
	49.335
	45.431
	44.675
	53.136
	61.303
	70.676
	70.191
	57.339
	58.934
	44.393
	49.386
	50.846
	68.503
	47.678
	65.89
	70.814
	64.316
	65.667
	72.65
	61.605
	33.571
	24.344
	35.539
	50.741
	42.396
	49.872
	59.55
	57.474
	50.26
	57.305
	62.728
	43.415
	26.448
	39.673
	65.531
	46.022
	33.134
	50.741
	44.954
	31.17
	26.813
	34.849
	38.048
	46.755
	31.17
	45.384
	43.638
	34.287
	38.048
	37.533
	44.081
	51.877
	59.875
	66.706
	41.935
	46.755
	39.056
	44.301
	63.704
	55.87
	56.811
	66.294
	61.005
	66.404
	51.472
	61.691
	37.143
	50.503
	59.085
	43.622
	66.816
	62.457
	67.687
	54.711
	52.909
	27.389
	40.58
	29.942
	43.285
	55.178
	54.711
	52.038
	49.883
	32.464
	32.911
	50.066
	45.147
	48.771
	36.547
	47.362
	64.162
	56.521
	52.909
	42.988
	36.547
	43.369
	24.942
	49.182
	47.862
	46.268
	41.383
	41.383
	44.822
	52.528
	37.971
	29.881
	42.775
	46.228
	44.617
	53.047
	34.486
	60.764
	53.047
	34.433
	35.117
	43.285
	37.143
	52.909
	44.658
	52.528
	30.845
	39.436
	44.822
	59.762
	58.18
	47.362
	46.307
	40.67
	30.246
	39.436
	26.019
	24.348
	42.474
	48.771
	36.093
	44.822
	41.954
	42.474
	41.206
	35.169
	57.547
	50.322
	51.967
	42.988
	45.47
	42.128
	41.998
	31.14
	42.988
	53.789
	38.955
	30.447
	33.758
	31.118
	40.442
	29.26
	31.118
	29.26
	39.556
	39.556
	31.118
	35.045
	32.691
	31.118
	50.035
	51.946
	36.449
	51.029
	41.309
	47.926
	34.536
	51.547
	31.64
	39.919
	29.709
	41.376
	47.006
	33.104
	49.642
	49.222
	65.715
	41.376
	58.514
	62.195
	62.052
	52.653
	43.334
	44.746
	49.939
	37.072
	46.753
	40.508
	39.245
	30.786
	51.573
	43.81
	43.334
	33.104
	43.539
	43.334
	36.182
	41.874
	40.508
	33.104
	31.169
	40.288
	36.182
	37.784
	46.244
	42.015
	51.63
	60.847
	57.699
	53.379
	34.42
	36.182
	45.273
	45.273
	44.878
	32.654
	45.922
	32.744
	43.877
	44.746
	35.102
	37.152
	27.75
	38.096
	51.63
	61.041
	45.922
	66.209
	67.669
	51.343
	40.508
	56.767
	56.032
	56.453
	56.611
	58.918
	63.468
	58.616
	64.807
	66.209
	56.767
	60.456
	53.435
	47.257
	55.554
	68.711
	49.282
	48.678
	54.041
	58.918
	49.939
	39.621
	39.919
	45.273
	55.501
	43.06
	46.499
	62.811
	38.483
	65.534
	51.343
	57.028
	59.418
	54.041
	45.485
	45.697
	46.485
	46.091
	47.651
	47.889
	47.501
	47.798
	48.011
	48.596
	48.495
	48.53
	49.899
	50.425
	50.011
	50.293
	49.031
	49.301
	49.596
	50.496
	51.233
	51.495
	51.596
	52.011
	52.293
	53.401
	53.485
	54.596
	54.778
	51.253
	53.501
	53.484
	49.501
	49.697
	49.788
	50.596
	50.101
	47.293
	47.596
	46.501
	46.101
	45.495
	45.67
	45.89
	46.021
	46.593
	47.815
	48.321
	48.105
	47.501
	48.651
	47.112
	51.232
	51.611
	52.091
	45.788
	45.596
	46.703
	47.728
	48.903
	48.111
	48.495
	49.86
	50.33
	51.72
	53.25
	53.864
	54.596
	54.801
	53.203
	53.001
	45.073
	53.293
	53.596
	53.738
	54.192
	54.263
	48.311
	42.303
	47.596
	48.552
	52.313
	52.601
	51.554
	48.011
	71.485
	72.61
	72.133
	73.495
	73.001
	71.899
	72.324
	75.016
	76.326
	74.853
	72.911
	73.516
	74.636
	75.011
	75.032
	73.469
	74.531
	56.697
	57.011
	56.031
	57.811
	55.495
	54.293
	47.455
	47.819
	62.293
	62.001
	67.534
	67.293
	66.596
	57.233
	42.493
	43.384
	34.495
	73.495
	34.111
	35.529
	35.518
	32.533
	32.559
	33.596
	62.321
	63.333
	62.788
	67.798
	66.011
	40.015
	41.293
	40.801
	41.551

## Sheet: Fig. 3e-CoOx-Pt
Fig. 3e	CoOx-Pt
		distance (nm)
		31.734		Bin Size	2
		38.096		Number of Bins	30
		52.667		Begin	15
		37.901		End	75
		40.817
		41.874		Horizontal	From	0
		44.247			to	85
		58.918			Type	By Increment
		48.188			Value	40
		44.63
		36.121		Vertical	From	0
		41.874			to	33
		43.623			Type	By Increment
		34.848			Value	20
		35.102
		30.056
		37.33
		31.026
		44.746
		38.483
		46.817
		43.334
		44.096
		40.177
		49.671
		42.174
		39.788
		41.179
		51.299
		50.426
		40.306
		44.647
		52.793
		44.297
		49.909
		48.495
		40.233
		43.163
		45.745
		40.908
		62.287
		62.813
		51.46
		70.066
		51.507
		50.021
		52.444
		46.803
		54.604
		57.808
		53.136
		56.51
		59.734
		50.239
		49.655
		64.325
		45.351
		37.083
		37.572
		44.182
		45.243
		60.019
		45.485
		34.535
		47.166
		44.402
		60.704
		56.939
		28.919
		30.015
		30.72
		23.78
		27.405
		19.648
		24.556
		25.377
		32.277
		31.748
		25.517
		34.469
		40.941
		42.928
		31.977
		46.552
		41.024
		33.71
		39.765
		45.561
		36.676
		41.146
		48.146
		38.2
		37.636
		37.674
		35.459
		36.087
		38.954
		39.953
		46.241
		28.684
		27.401
		27.588
		38.617
		32.07
		23.126
		30.255
		38.617
		33.018
		52.599
		23.126
		36.565
		30.255
		30.255
		40.183
		41.814
		41.691
		52.891
		54.895
		53.375
		56.737
		50.095
		41.814
		45.917
		48.105
		52.599
		56.099
		44.553
		41.814
		56.008
		43.62
		52.599
		41.691
		50.095
		45.58
		38.75
		44.553
		40.183
		48.953
		52.599
		54.613
		25.883
		27.43
		25.074
		50.251
		43.192
		47.726
		43.072
		40.609
		41.736
		31.619
		43.072
		39.188
		45.966
		43.072
		47.401
		34.726
		44.601
		54.577
		31.619
		20.557
		40.226
		29.599
		31.619
		49.11
		49.839
		52.262
		51.467
		--
		43.072
		33.053
		34.127
		39.711
		57.43
		56.798
		53.817
		57.43
		39.188
		32.104
		42.832
		49.839
		37.734
		41.04
		45.485
		45.485
		54.871
		43.46
		45.672
		49.261
		46.201
		53.067
		48.764
		47.73
		62.89
		43.376
		59.571
		59.612
		57.534
		58.04
		33.168
		36.388
		40.683
		53.067
		28.469
		36.018
		64.041
		44.127
		46.201
		38.595
		61.54
		31.085
		39.096
		36.985
		47.037
		48.061
		54.269
		45.485
		53.863
		43.711
		50.143
		51.861
		43.683
		46.803
		54.693
		51.578
		36.521
		45.028
		45.431
		37.702
		54.269
		40.563
		66.125
		68.105
		42.613
		48.293
		42.687
		48.101
		42.111
		48.455
		42.293
		42.596
		48.627
		48.496
		50.101
		36.798
		34.627
		36.011
		34.495
		36.253
		50.112
		34.101
		30.495
		56.233
		56.54
		56.101

## Sheet: Fig. 3e-CoOx-Au
Fig. 3e	CoOx-Au
		distance (nm)		Bin Size	2
		39.773		Number of Bins	30
		34.729		Begin	5
		21.65		End	65
		24.116
		21.251		Horizontal	From	0
		17.39			to	85
		21.145			Type	By Increment
		32.008			Value	40
		48.056
		41.318		Vertical	From	0
		31.444			to	60
		30.811			Type	By Increment
		47.756			Value	20
		29.155
		35.361
		40.916
		47.532
		25.377
		53.54
		32.497
		25.094
		25.423
		23.839
		20.001
		30.921
		23.217
		32.945
		35.407
		45.932
		49.804
		49.386
		30.802
		47.498
		24.693
		55.392
		37.806
		29.601
		26.659
		36.388
		58.04
		43.348
		56.251
		62.793
		40.563
		50.021
		49.335
		21.453
		12.604
		35.613
		25.209
		36.321
		20.324
		35.991
		31.267
		32.078
		51.969
		30.715
		59.736
		35.123
		25.178
		28.096
		19.958
		44.981
		23.011
		43.638
		55.343
		37.469
		25.938
		19.836
		14.703
		10.455
		14.369
		58.811
		59.652
		35.321
		33.353
		39.917
		25.204
		29.969
		34.358
		38.087
		41.188
		38.532
		35.059
		28.682
		25.204
		46.803
		31.919
		62.248
		31.299
		42.348
		31.263
		35.444
		30.966
		33.298
		24.292
		25.944
		16.77
		36.088
		36.564
		41.105
		30.365
		38.708
		31.299
		21.354
		25.131
		33.608
		30.966
		41.245
		25.45
		35.444
		39.474
		45.573
		44.264
		51.821
		33.159
		54.678
		36.321
		33.401
		41.993
		36.088
		42.754
		28.847
		37.987
		29.479
		23.57
		22.975
		39.416
		22.57
		47.65
		44.833
		44.679
		31.702
		50.901
		27.705
		32.027
		21.31
		30.742
		38.708
		40.795
		23.125
		37.559
		28.847
		25.988
		25.822
		41.388
		28.61
		30.666
		39.541
		36.518
		49.173
		30.251
		33.949
		45.573
		41.69
		33.401
		48.608
		26.558
		27.913
		31.14
		23.035
		45.147
		60.037
		29.28
		30.905
		35.117
		31.838
		34.59
		40.515
		27.808
		26.807
		34.59
		23.401
		32.507
		25.697
		17.442
		22.513
		21.503
		25.116
		37.111
		23.653
		29.578
		25.844
		32.607
		52.36
		37.091
		30.528
		24.677
		31.42
		38.098
		25.393
		21.175
		17.429
		12.207
		27.557
		26.351
		37.127
		26.362
		57.37
		42.355
		39.082
		22.362
		28.778
		34.899
		22.007
		26.325
		28.251
		36.543
		59.443
		34.899
		32.408
		28.952
		37.127
		35.59
		52.913
		42.355
		39.082
		18.927
		13.141
		22.318
		26.342
		25.116
		12.867
		34.972
		48.761
		23.242
		21.211
		19.301
		27.765
		43.358
		31.329
		25.357
		22.007
		22.266
		24.238
		13.543
		10.157
		26.334
		10.839
		32.231
		30.518
		34.068
		37.281
		29.865
		36.148
		37.206
		30.236
		41.565
		34.956
		42.509
		23.686
		40.774
		32.277
		14.661
		19.262
		16.709
		10.576
		19.036
		33.523
		37.836
		16.108
		25.557
		21.57
		29.016
		34.184
		27.235
		31.115
		30.695
		28.456
		28.393
		23.189
		30.636
		30.062
		30.062
		25.187
		28.769
		33.55
		21.151
		22.859
		20.11
		17.947
		31.444
		17.442
		28.456
		35.011
		23.874
		24.883
		16.921
		24.116
		26.485
		27.82
		28.955
		23.496
		18.072
		20.832
		29.551
		22.048
		18.142
		20.211
		26.461
		37.989
		26.258
		35.058
		38.246
		34.636
		15.374
		20.799
		20.034
		19.833
		12.314
		15.228
		11.528
		16.494
		20.426
		23.175
		21.092
		12.536
		34.665
		10.962
		20.677
		32.816
		20.282
		14.972
		23.794
		14.039
		15.172
		16.16
		12.256
		15.651
		18.556
		24.715
		27.871
		6.4414
		11.858
		19.443
		11.053
		16.352
		24.006
		16.139
		15.182
		39.628
		34.899
		25.364
		23.242
		19.338
		23.025
		29.345
		46.252
		39.791
		23.242
		23.518
		27.006
		29.299
		56.446
		48.926
		32.757
		43.191
		37.46
		37.46
		30.943
		32.504
		38.546
		44.694
		36.568
		41.435
		22.984
		37.46
		40.631
		31.733
		36.793
		40.016
		31.733
		33.505
		43.191
		27.256
		29.299
		48.926
		56.446
		46.701
		21.811
		21.387
		19.972
		42.474
		25.665
		58.556
		28.694
		17.636
		19.508
		27.188
		26.575
		35.737
		27.053
		22.309
		28.438
		31.375
		27.433
		30.954
		40.282
		40.418
		46.064
		40.418
		41.449
		27.645
		33.058
		25.204
		29.312
		34.216
		19.857
		33.497
		34.64
		25.156
		17.788
		19.734
		35.644
		25.397
		34.535
		34.322
		33.851
		28.376
		17.598
		39.351
		41.831
		33.621
		30.734
		36.28
		36.28
		43.996
		43.996
		55.232
		31.726
		33.39
		37.124
		32.45
		33.75
		22.495
		26.522
		22.716
		18.851
		31.202
		38.627
		54.269
		27.777
		24.962
		37.443
		53.682
		37.572
		28.767
		32.492
		24.901
		29.204
		27.371
		26.558
		28.241
		20.65
		26.121
		19.024
		27.913
		28.241
		27.871
		42.996
		31.593
		42.942
		31.299
		19.796
		28.525
		35.051
		37.956
		31.883
		21.471
		27.913
		27.371
		32.492
		33.298
		32.278
		30.136
		27.371
		29.204
		30.365
		15.631
		35.574
		23.716
		23.716
		28.646
		34.953
		20.426
		23.764
		29.204
		49.431
		36.088
		27.871
		52.965
		29.204
		23.175
		29.204
		27.871
		27.159
		25.765
		43.714
		20.65
		31.299
		35.832
		23.764
		53.398
		42.184
		42.348
		38.797
		35.493
		32.783
		40.262
		24.715
		36.16
		34.505
		26.839
		22.545
		10.789
		34.63
		31.152
		24.715
		25.765
		31.593
		19.024
		27.913
		24.715
		30.742
		30.742
		37.498

## Sheet: Fig. 5a
Fig. 5a	BiOBr-2.5				BiOBr-0.05				BiOBr-0.5				BiOBr-0.1
	Wavelength (nm)	Intensity (a.u.)			Wavelength (nm)	Intensity (a.u.)			Wavelength (nm)	Intensity (a.u.)			Wavelength (nm)	Intensity (a.u.)
	330	1150			330	1155			330	1520			330	540
	331	930			331	990			331	1390			331	570
	332	1030			332	960			332	1470			332	470
	333	1070			333	975			333	1060			333	570
	334	750			334	1035			334	1150			334	590
	335	560			335	1020			335	1310			335	520
	336	560			336	1020			336	1380			336	520
	337	790			337	1050			337	1170			337	620
	338	620			338	1155			338	1230			338	510
	339	580			339	1380			339	1480			339	630
	340	920			340	975			340	1330			340	460
	341	750			341	1170			341	1080			341	690
	342	640			342	1020			342	1240			342	320
	343	1270			343	1110			343	1150			343	610
	344	860			344	870			344	1250			344	410
	345	890			345	1140			345	1360			345	680
	346	740			346	975			346	1130			346	390
	347	700			347	1020			347	1090			347	430
	348	680			348	975			348	1410			348	550
	349	660			349	1140			349	1160			349	320
	350	800			350	1365			350	1210			350	400
	351	940			351	870			351	1270			351	490
	352	970			352	960			352	1270			352	500
	353	1070			353	1215			353	1500			353	550
	354	1100			354	1230			354	1210			354	630
	355	1830			355	1380			355	1400			355	630
	356	1470			356	1485			356	1380			356	750
	357	2100			357	1485			357	1290			357	550
	358	2070			358	1380			358	1740			358	850
	359	2270			359	1515			359	1590			359	750
	360	2260			360	2025			360	1630			360	810
	361	2800			361	2400			361	1680			361	940
	362	2840			362	2370			362	2140			362	1060
	363	3340			363	2580			363	2340			363	990
	364	4480			364	2475			364	2260			364	1150
	365	4350			365	3135			365	2280			365	1360
	366	5120			366	3360			366	2600			366	1540
	367	5790			367	3465			367	2750			367	1670
	368	6170			368	4065			368	2880			368	1560
	369	7110			369	4455			369	3480			369	1910
	370	8030			370	5355			370	3430			370	2100
	371	8580			371	5820			371	3940			371	2120
	372	8830			372	6405			372	3880			372	2270
	373	10130			373	6750			373	4560			373	2590
	374	11270			374	6930			374	4430			374	3000
	375	12280			375	8355			375	5230			375	3090
	376	14040			376	9255			376	5810			376	3200
	377	14780			377	9780			377	5540			377	3970
	378	17170			378	10620			378	6040			378	3840
	379	17950			379	12315			379	6150			379	3840
	380	18870			380	11895			380	6850			380	4320
	381	18910			381	13005			381	7370			381	4600
	382	21300			382	13710			382	8110			382	4630
	383	21990			383	14565			383	8040			383	4840
	384	23980			384	16380			384	8460			384	5610
	385	24870			385	16005			385	9020			385	5860
	386	26060			386	17625			386	9700			386	5470
	387	25790			387	18390			387	10230			387	6530
	388	27560			388	18540			388	10720			388	6610
	389	29990			389	20160			389	11820			389	6990
	390	29580			390	20490			390	10960			390	6940
	391	30880			391	20760			391	11280			391	7100
	392	31220			392	21015			392	11430			392	7070
	393	32190			393	22215			393	12900			393	7080
	394	33070			394	22650			394	12260			394	7550
	395	33300			395	22230			395	13280			395	7020
	396	31780			396	24540			396	12780			396	7290
	397	33610			397	21960			397	13370			397	8000
	398	33750			398	23070			398	13650			398	7460
	399	32840			399	24375			399	13170			399	7550
	400	35530			400	22785			400	13920			400	7330
	401	34200			401	23565			401	14230			401	8130
	402	34630			402	23160			402	13250			402	7940
	403	35110			403	24930			403	13540			403	7590
	404	34440			404	24270			404	13210			404	7670
	405	33720			405	24000			405	13760			405	7970
	406	34050			406	23295			406	13890			406	8230
	407	34410			407	25050			407	13880			407	7980
	408	34320			408	21465			408	14340			408	7200
	409	33910			409	23265			409	14330			409	7790
	410	33510			410	21945			410	14300			410	6990
	411	33920			411	21975			411	14290			411	7510
	412	34650			412	22665			412	14570			412	6930
	413	33760			413	22350			413	13940			413	7460
	414	32540			414	20940			414	13450			414	6600
	415	33090			415	21045			415	13580			415	7170
	416	32380			416	20415			416	12900			416	6760
	417	32210			417	20565			417	13240			417	6960
	418	31490			418	19845			418	13200			418	7000
	419	31290			419	19050			419	13790			419	6330
	420	30400			420	18840			420	13190			420	6330
	421	28830			421	18600			421	12710			421	5840
	422	29450			422	17640			422	13240			422	5840
	423	28130			423	17115			423	12620			423	6140
	424	27500			424	16740			424	11940			424	5500
	425	26300			425	16995			425	11420			425	5140
	426	26550			426	15885			426	11610			426	5000
	427	26310			427	15240			427	11320			427	4990
	428	25600			428	14190			428	10950			428	5350
	429	24250			429	14550			429	10760			429	4950
	430	23910			430	14640			430	10070			430	4600
	431	23080			431	12825			431	9520			431	4710
	432	22510			432	12870			432	9140			432	4250
	433	20820			433	13110			433	9450			433	4560
	434	20560			434	11745			434	8730			434	4570
	435	20580			435	10530			435	9000			435	4150
	436	19530			436	11250			436	8560			436	4060
	437	18050			437	11070			437	8080			437	3700
	438	17750			438	9900			438	7790			438	3410
	439	17810			439	9525			439	7480			439	3200
	440	16240			440	9990			440	7230			440	3620
	441	16510			441	9480			441	6910			441	3200
	442	15980			442	9105			442	7220			442	2890
	443	14780			443	8370			443	7090			443	3110
	444	14650			444	8460			444	6330			444	3300
	445	14110			445	7920			445	6220			445	2940
	446	12880			446	7950			446	6250			446	2870
	447	13510			447	7305			447	5850			447	2560
	448	13730			448	6810			448	5830			448	2660
	449	12200			449	6975			449	5380			449	2610
	450	11660			450	7020			450	5280			450	2540
	451	11110			451	6420			451	5320			451	2550
	452	10530			452	6420			452	4870			452	2780
	453	11390			453	5745			453	5170			453	2110
	454	10290			454	5985			454	5040			454	1730
	455	10140			455	5820			455	4910			455	2380
	456	9420			456	5505			456	4380			456	1940
	457	9250			457	4950			457	4620			457	2040
	458	9230			458	5190			458	4590			458	2320
	459	8510			459	4755			459	4170			459	1850
	460	8740			460	5265			460	3780			460	1980
	461	8960			461	4635			461	4100			461	1870
	462	8560			462	4755			462	4030			462	1640
	463	7260			463	4395			463	3890			463	1840
	464	7850			464	4125			464	3790			464	1790
	465	8010			465	4140			465	3710			465	1460
	466	7660			466	4260			466	4120			466	1720
	467	7770			467	4185			467	3730			467	1570
	468	7680			468	3735			468	3660			468	1430
	469	7570			469	3990			469	3540			469	1450
	470	8100			470	3720			470	3560			470	1390

## Sheet: Fig. 5b
Fig. 5b	BiOBr-0.1				BiOBr-0.5				BiOBr-0.05				BiOBr-2.5
	Time (seconds)	Current density (μA·cm-2)			Time (seconds)	Current density (μA·cm-2)			Time (seconds)	Current density (μA·cm-2)			Time (seconds)	Current density (μA·cm-2)
	20.06	0.01315			20.09	-0.02183			20.06	0.0029			20.016	0.000168049
	20.16	0.00948			20.19	-0.02191			20.16	-0.00115			20.116	-0.00292
	20.26	0.01049			20.29	-0.02151			20.26	0.00277			20.216	-0.000394363
	20.36	0.01014			20.39	-0.02824			20.36	0.00305			20.316	-0.00134
	20.46	0.01181			20.49	-0.02073			20.46	0.000910531			20.416	-0.00249
	20.56	0.00866			20.59	-0.02034			20.56	0.00151			20.516	-0.000253959
	20.66	0.01076			20.69	-0.02666			20.66	0.00152			20.616	-0.00218
	20.76	0.01366			20.79	-0.0187			20.76	0.00305			20.716	-0.00188
	20.86	0.00812			20.89	-0.0253			20.86	0.00125			20.816	-0.000315893
	20.96	0.01037			20.99	-0.01987			20.96	0.00282			20.916	-0.00181
	21.06	0.00933			21.09	-0.0258			21.06	0.00455			21.016	0.000580384
	21.16	0.01076			21.19	-0.02077			21.16	-0.0014			21.116	-0.00407
	21.26	0.01094			21.29	-0.02189			21.26	0.00203			21.216	9.22325e-05
	21.36	0.0102			21.39	-0.03072			21.36	0.00326			21.316	-0.000886115
	21.46	0.01355			21.49	-0.02434			21.46	-0.000331391			21.416	-0.00256
	21.56	0.00819			21.59	-0.02016			21.56	0.00131			21.516	-0.000860182
	21.66	0.01093			21.69	-0.02663			21.66	0.00185			21.616	-0.000429357
	21.76	0.01115			21.79	-0.02389			21.76	0.00266			21.716	-0.000651131
	21.86	0.01271			21.89	-0.0278			21.86	0.00142			21.816	-0.00191
	21.96	0.01097			21.99	-0.01552			21.96	0.00207			21.916	-0.000821648
	22.06	0.00799			22.09	-0.02965			22.06	0.00153			22.016	-0.000841113
	22.16	0.01428			22.19	-0.02268			22.16	0.000295183			22.116	-0.00195
	22.26	0.01202			22.29	-0.02322			22.26	0.00344			22.216	-0.000426002
	22.36	0.01332			22.39	-0.0259			22.36	0.00165			22.316	-0.000225279
	22.46	0.00985			22.49	-0.02469			22.46	-0.000510814			22.416	-0.00213
	22.56	0.01237			22.59	-0.02155			22.56	0.00373			22.516	-0.000438877
	22.66	0.01247			22.69	-0.02293			22.66	0.00277			22.616	-0.00101
	22.76	0.00829			22.79	-0.03018			22.76	0.0024			22.716	-0.00123
	22.86	0.01061			22.89	-0.0177			22.86	0.00411			22.816	-0.000638928
	22.96	0.01409			22.99	-0.02639			22.96	0.000494717			22.916	-0.000229551
	23.06	0.01207			23.09	-0.03049			23.06	0.00146			23.016	-9.73836e-05
	23.16	0.0108			23.19	-0.02225			23.16	0.00109			23.116	-0.00318
	23.26	0.01065			23.29	-0.02596			23.26	0.00186			23.216	0.000662424
	23.36	0.01464			23.39	-0.01992			23.36	0.00213			23.316	-0.000865094
	23.46	0.00781			23.49	-0.02881			23.46	-0.00086271			23.416	-0.00148
	23.56	0.01093			23.59	-0.0281			23.56	0.00244			23.516	-0.00195
	23.66	0.01115			23.69	-0.01655			23.66	0.003			23.616	-0.000116513
	23.76	0.01271			23.79	-0.03271			23.76	6.82849e-05			23.716	-0.000192116
	23.86	0.01097			23.89	-0.02137			23.86	0.00363			23.816	-0.00125
	23.96	0.00799			23.99	-0.02522			23.96	0.00205			23.916	-0.00075886
	24.06	0.01428			24.09	-0.02661			24.06	0.00162			24.016	-0.000620438
	24.16	0.00728			24.19	-0.02115			24.16	0.00214			24.116	-0.00325
	24.26	0.01325			24.29	-0.02943			24.26	0.00191			24.216	0.000716761
	24.36	0.01315			24.39	-0.02004			24.36	0.00119			24.316	0.000542949
	24.46	0.00948			24.49	-0.03237			24.46	0.00122			24.416	-0.00224
	24.56	0.01049			24.59	-0.02302			24.56	0.0018			24.516	-0.00101
	24.66	0.01014			24.69	-0.01931			24.66	0.00196			24.616	0.00041249
	24.76	0.01181			24.79	-0.02609			24.76	-0.00265			24.716	-0.000742812
	24.86	0.00866			24.89	-0.02499			24.86	0.00514			24.816	-0.00151
	24.96	0.01076			24.99	-0.02416			24.96	0.00237			24.916	-0.00135
	25.06	0.01366			25.09	-0.02555			25.06	0.00329			25.016	0.00098018
	25.16	0.00812			25.19	-0.02896			25.16	0.0031			25.116	-0.00286
	25.26	0.01037			25.29	-0.02265			25.26	-0.000722003			25.216	0.000487452
	25.36	0.00933			25.39	-0.02527			25.36	0.00377			25.316	0.000200053
	25.46	0.01076			25.49	-0.03111			25.46	-7.90464e-05			25.416	-0.000962968
	25.56	0.01094			25.59	-0.02492			25.56	0.00169			25.516	-0.000592095
	25.66	0.0102			25.69	-0.02237			25.66	0.00222			25.616	-0.000380786
	25.76	0.01355			25.79	-0.02626			25.76	0.000425368			25.716	-0.00151
	25.86	0.00819			25.89	-0.03007			25.86	0.00327			25.816	-0.000643534
	25.96	0.01093			25.99	-0.02646			25.96	0.00153			25.916	-0.00037801
	26.06	0.01115			26.09	-0.02135			26.06	0.000898295			26.016	0.00117
	26.16	0.01154			26.19	-0.0314			26.16	0.00158			26.116	-0.00148
	26.26	0.01543			26.29	-0.0235			26.26	0.00132			26.216	-0.000408733
	26.36	0.01261			26.39	-0.02526			26.36	0.00397			26.316	0.000305829
	26.46	0.01128			26.49	-0.03147			26.46	-0.00026793			26.416	-0.00161
	26.56	0.01555			26.59	-0.02468			26.56	0.00394			26.516	-0.000497516
	26.66	0.00911			26.69	-0.02329			26.66	0.000761828			26.616	0.000416945
	26.76	0.01312			26.79	-0.02848			26.76	-0.000820547			26.716	-0.000727923
	26.86	0.01221			26.89	-0.02973			26.86	0.00197			26.816	-0.0014
	26.96	0.012			26.99	-0.02422			26.96	0.00154			26.916	0.000433786
	27.06	0.01207			27.09	-0.02504			27.06	0.00163			27.016	0.000927948
	27.16	0.01092			27.19	-0.03086			27.16	0.0033			27.116	-0.002
	27.26	0.01419			27.29	-0.02554			27.26	0.00162			27.216	0.000182601
	27.36	0.01044			27.39	-0.02485			27.36	0.00265			27.316	-0.000886267
	27.46	0.00993			27.49	-0.02774			27.46	0.00177			27.416	-0.00135
	27.56	0.01498			27.59	-0.02905			27.56	0.00222			27.516	-0.000117063
	27.66	0.0105			27.69	-0.02255			27.66	0.00293			27.616	-0.000456206
	27.76	0.01181			27.79	-0.03089			27.76	-0.00128			27.716	-0.00103
	27.86	0.01202			27.89	-0.02405			27.86	0.00348			27.816	-0.00121
	27.96	0.01332			27.99	-0.03077			27.96	0.000464633			27.916	-0.000529703
	28.06	0.00985			28.09	-0.02016			28.06	0.00103			28.016	0.00127
	28.16	0.01237			28.19	-0.03316			28.16	0.00253			28.116	-0.00237
	28.26	0.01247			28.29	-0.02546			28.26	0.00244			28.216	0.000657695
	28.36	0.00829			28.39	-0.024			28.36	-0.00139			28.316	0.00101
	28.46	0.01061			28.49	-0.03076			28.46	0.0015			28.416	-0.0015
	28.56	0.01409			28.59	-0.03028			28.56	0.00174			28.516	2.43492e-05
	28.66	0.01207			28.69	-0.02435			28.66	0.0021			28.616	0.00044001
	28.76	0.0108			28.79	-0.02635			28.76	0.00192			28.716	-0.000696346
	28.86	0.01065			28.89	-0.03245			28.86	0.00134			28.816	-0.00179
	28.96	0.01464			28.99	-0.02304			28.96	0.00245			28.916	0.000331427
	29.06	0.00781			29.09	-0.02394			29.06	0.00393			29.016	0.00172
	29.16	0.01093			29.19	-0.03591			29.16	-0.000712515			29.116	-0.0024
	29.26	0.01115			29.29	-0.02582			29.26	0.00269			29.216	0.000120667
	29.36	0.01271			29.39	-0.02616			29.36	0.000533828			29.316	0.00101
	29.46	0.01097			29.49	-0.02981			29.46	-0.000477286			29.416	-0.00182
	29.56	0.00799			29.59	-0.02585			29.56	0.0016			29.516	-9.22889e-05
	29.66	0.01428			29.69	-0.02632			29.66	0.00569			29.616	0.000880902
	29.76	0.00728			29.79	-0.02545			29.76	0.000184312			29.716	-0.000264454
	29.86	0.01325			29.89	-0.03557			29.86	-0.00138			29.816	-0.000941642
	29.96	0.01315			29.99	-0.02677			29.96	0.00527			29.916	-0.000629377
	30.06	0.00948			30.09	-0.02551			30.06	-0.00119			30.016	0.00135
	30.16	0.01049			30.19	-0.02833			30.16	0.00345			30.116	-0.00337
	30.26	0.01014			30.29	-0.02741			30.26	0.00264			30.216	0.00144
	30.36	0.01181			30.39	-0.02781			30.36	0.00123			30.316	0.00157
	30.46	0.00866			30.49	-0.02791			30.46	0.00175			30.416	-0.00382
	30.56	0.01076			30.59	-0.0321			30.56	0.0014			30.516	0.00235
	30.66	0.01366			30.69	-0.02673			30.66	0.00142			30.616	-0.000155474
	30.76	0.00812			30.79	-0.02527			30.76	-0.000496444			30.716	-0.000617143
	30.86	0.01037			30.89	-0.03003			30.86	0.00185			30.816	0.000162038
	30.96	0.00933			30.99	-0.02725			30.96	0.00205			30.916	-7.33119e-05
	31.06	0.01076			31.09	-0.02997			31.06	0.00027883			31.016	-0.000251701
	31.16	0.01094			31.19	-0.02632			31.16	0.00176			31.116	-0.00134
	31.26	0.0102			31.29	-0.02934			31.26	0.0032			31.216	0.000627857
	31.36	0.01355			31.39	-0.02785			31.36	0.00137			31.316	0.00176
	31.46	0.00819			31.49	-0.02568			31.46	0.00311			31.416	-0.00188
	31.56	0.01093			31.59	-0.03087			31.56	-0.00274			31.516	0.000847037
	31.66	0.01115			31.69	-0.02865			31.66	0.00109			31.616	0.00147
	31.76	0.01271			31.79	-0.02766			31.76	0.000707369			31.716	-0.0014
	31.86	0.01097			31.89	-0.03008			31.86	0.00391			31.816	-0.000494464
	31.96	0.00799			31.99	-0.02801			31.96	0.00184			31.916	0.000893167
	32.06	0.01428			32.09	-0.03121			32.06	0.000743246			32.016	-0.00016542
	32.16	0.01247			32.19	-0.02687			32.16	0.00361			32.116	-0.000552463
	32.26	0.00829			32.29	-0.03195			32.26	0.000768692			32.216	0.0015
	32.36	0.01061			32.39	-0.02985			32.36	-0.000772526			32.316	-0.000208378
	32.46	0.01409			32.49	-0.02449			32.46	0.00268			32.416	-0.0015
	32.56	0.01207			32.59	-0.03214			32.56	0.00261			32.516	0.00152
	32.66	0.0108			32.69	-0.02617			32.66	0.000784953			32.616	-0.000823174
	32.76	0.01065			32.79	-0.02519			32.76	0.00161			32.716	-0.000229216
	32.86	0.01464			32.89	-0.0336			32.86	0.000293965			32.816	0.000631793
	32.96	0.00781			32.99	-0.03112			32.96	0.00228			32.916	-0.000181315
	33.06	0.01093			33.09	-0.02747			33.06	0.00243			33.016	0.000720178
	33.16	0.01115			33.19	-0.0261			33.16	0.000769514			33.116	-0.000564484
	33.26	0.01271			33.29	-0.03196			33.26	0.000293718			33.216	-0.000474054
	33.36	0.01097			33.39	-0.02889			33.36	0.00166			33.316	0.00173
	33.46	0.00799			33.49	-0.02575			33.46	0.00196			33.416	-0.00136
	33.56	0.01428			33.59	-0.03422			33.56	0.000825864			33.516	0.000151177
	33.66	0.00728			33.69	-0.02662			33.66	0.00205			33.616	0.000345431
	33.76	0.01325			33.79	-0.02944			33.76	0.00306			33.716	-0.000503587
	33.86	0.01315			33.89	-0.03099			33.86	0.00193			33.816	0.000379388
	33.96	0.00948			33.99	-0.02914			33.96	0.000529499			33.916	0.00564
	34.06	0.01049			34.09	-0.03266			34.06	-0.00254			34.016	0.00427
	34.16	0.01014			34.19	-0.02408			34.16	0.00187			34.116	0.00646
	34.26	0.01181			34.29	-0.03935			34.26	0.00454			34.216	0.00375
	34.36	0.00866			34.39	-0.0263			34.36	5.00406e-05			34.316	0.00502
	34.46	0.01076			34.49	-0.02624			34.46	0.00172			34.416	0.00598
	34.56	0.01366			34.59	-0.0324			34.56	0.00108			34.516	0.00435
	34.66	0.00812			34.69	-0.03051			34.66	0.000879043			34.616	0.0041
	34.76	0.01037			34.79	-0.03168			34.76	0.00163			34.716	0.00489
	34.86	0.00933			34.89	-0.02645			34.86	0.00151			34.816	0.00595
	34.96	0.01076			34.99	-0.03214			34.96	0.00205			34.916	0.00355
	35.06	0.01094			35.09	-0.0282			35.06	-0.00114			35.016	0.00511
	35.16	0.0102			35.19	-0.02543			35.16	0.00178			35.116	0.00478
	35.26	0.01355			35.29	-0.03522			35.26	0.00448			35.216	0.00344
	35.36	0.00819			35.39	-0.02606			35.36	-0.00141			35.316	0.00494
	35.46	0.01051			35.49	-0.02952			35.46	0.00262			35.416	0.0059
	35.56	0.01239			35.59	-0.03148			35.56	3.68593e-05			35.516	0.005
	35.66	0.00918			35.69	-0.03242			35.66	-0.00075053			35.616	0.00243
	35.76	0.00977			35.79	-0.03046			35.76	0.00423			35.716	0.00746
	35.86	0.00973			35.89	-0.02646			35.86	0.00304			35.816	0.00503
	35.96	0.01264			35.99	-0.0319			35.96	0.00167			35.916	0.00326
	36.06	0.00857			36.09	-0.0293			36.06	0.000742119			36.016	0.00487
	36.16	0.00851			36.19	-0.02746			36.16	0.000261534			36.116	0.00498
	36.26	0.01307			36.29	-0.03243			36.26	0.000733088			36.216	0.00385
	36.36	0.00681			36.39	-0.03321			36.36	0.00103			36.316	0.0049
	36.46	0.0108			36.49	-0.02991			36.46	0.00237			36.416	0.00401
	36.56	0.00913			36.59	-0.02531			36.56	0.00319			36.516	0.00551
	36.66	0.01203			36.69	-0.03911			36.66	0.00079969			36.616	0.00351
	36.76	0.00933			36.79	-0.02633			36.76	0.000377836			36.716	0.00539
	36.86	0.00836			36.89	-0.03088			36.86	0.000511374			36.816	0.00552
	36.96	0.01259			36.99	-0.03232			36.96	0.000577975			36.916	0.00412
	37.06	0.00648			37.09	-0.03374			37.06	0.000406756			37.016	0.0044
	37.16	0.01149			37.19	-0.02762			37.16	0.00154			37.116	0.00503
	37.26	0.01064			37.29	-0.02439			37.26	0.00248			37.216	0.00382
	37.36	0.0087			37.39	-0.03947			37.36	-0.000133078			37.316	0.00413
	37.46	0.01008			37.49	-0.02671			37.46	0.00259			37.416	0.0056
	37.56	0.00892			37.59	-0.02702			37.56	0.00418			37.516	0.00421
	37.66	0.01089			37.69	-0.03166			37.66	0.000315932			37.616	0.00399
	37.76	0.00683			37.79	-0.02932			37.76	0.00121			37.716	0.00515
	37.86	0.01032			37.89	-0.0332			37.86	8.48838e-05			37.816	0.00616
	37.96	0.0105			37.99	-0.03087			37.96	0.00133			37.916	0.00297
	38.06	0.00673			38.09	-0.02937			38.06	0.00144			38.016	0.00511
	38.16	0.01217			38.19	-0.03128			38.16	0.0024			38.116	0.00489
	38.26	0.00816			38.29	-0.02472			38.26	-0.00024575			38.216	0.00224
	38.36	0.00997			38.39	-0.03823			38.36	0.002			38.316	0.00607
	38.46	0.00884			38.49	-0.03067			38.46	-0.000867471			38.416	0.00421
	38.56	0.00876			38.59	-0.02685			38.56	0.00346			38.516	0.00448
	38.66	0.01222			38.69	-0.03672			38.66	-0.00137			38.616	0.00329
	38.76	0.00663			38.79	-0.0266			38.76	0.00504			38.716	0.00488
	38.86	0.00983			38.89	-0.03677			38.86	0.00116			38.816	0.00503
	38.96	0.01206			38.99	-0.02675			38.96	0.000806768			38.916	0.00424
	39.06	0.00582			39.09	-0.0342			39.06	0.00142			39.016	0.00428
	39.16	0.01188			39.19	-0.03331			39.16	0.000903574			39.116	0.00567
	39.26	0.00711			39.29	-0.02337			39.26	-0.000453243			39.216	0.00256
	39.36	0.00881			39.39	-0.03477			39.36	0.00147			39.316	0.00405
	39.46	0.00889			39.49	-0.02962			39.46	0.00187			39.416	0.0059
	39.56	0.00832			39.59	-0.0297			39.56	0.00408			39.516	0.00325
	39.66	0.01244			39.69	-0.03485			39.66	-0.00321			39.616	0.00326
	39.76	0.00708			39.79	-0.03194			39.76	0.000560159			39.716	0.00503
	39.86	0.00756			39.89	-0.02927			39.86	0.00197			39.816	0.00519
	39.96	0.01192			39.99	-0.02859			39.96	0.0011			39.916	0.0033
	40.06	0.00548			40.09	-0.03111			40.06	0.00279			40.016	0.00433
	40.16	0.0102			40.19	-0.03429			40.16	0.00241			40.116	0.00596
	40.26	0.00868			40.29	-0.03004			40.26	-0.000354514			40.216	0.0019
	40.36	0.01098			40.39	-0.03162			40.36	0.000333656			40.316	0.00662
	40.46	0.00644			40.49	-0.03078			40.46	0.00137			40.416	0.00307
	40.56	0.00601			40.59	-0.02933			40.56	0.00195			40.516	0.00485
	40.66	0.01404			40.69	-0.03235			40.66	-0.000620345			40.616	0.00332
	40.76	0.00477			40.79	-0.0341			40.76	0.00215			40.716	0.00459
	40.86	0.01067			40.89	-0.0312			40.86	0.00118			40.816	0.00592
	40.96	0.00809			40.99	-0.02636			40.96	0.000448065			40.916	0.00218
	41.06	0.00753			41.09	-0.03768			41.06	0.00217			41.016	0.00356
	41.16	0.01044			41.19	-0.02572			41.16	0.00256			41.116	0.00479
	41.26	0.00779			41.29	-0.02824			41.26	-0.00316			41.216	0.00407
	41.36	0.00824			41.39	-0.04214			41.36	0.00258			41.316	0.00437
	41.46	0.00696			41.49	-0.02672			41.46	0.00222			41.416	0.00433
	41.56	1.0085			41.59	-0.03122			41.56	-0.000509718			41.516	0.0052
	41.66	1.30471			41.69	-0.03329			41.66	0.00297			41.616	0.00354
	41.76	1.94113			41.79	-0.0296			41.76	0.00152			41.716	0.00267
	41.86	1.93522			41.89	-0.03698			41.86	0.00173			41.816	0.0987
	41.96	1.9019			41.99	-0.02373			41.96	-0.000838823			41.916	0.15169
	42.06	1.87813			42.09	-0.04172			42.06	0.00316			42.016	0.13559
	42.16	1.84469			42.19	-0.02707			42.16	0.00302			42.116	0.12274
	42.26	1.82716			42.29	0.35158			42.26	-0.00272			42.216	0.11864
	42.36	1.79684			42.39	0.83687			42.36	0.00169			42.316	0.11484
	42.46	1.77609			42.49	0.84962			42.46	0.00393			42.416	0.11398
	42.56	1.75115			42.59	0.86735			42.56	-0.00129			42.516	0.11143
	42.66	1.73948			42.69	0.86507			42.66	0.000836726			42.616	0.11015
	42.76	1.71649			42.79	0.8918			42.76	0.000463657			42.716	0.1098
	42.86	1.71152			42.89	0.88446			42.86	0.00138			42.816	0.11088
	42.96	1.69363			42.99	0.91084			42.96	0.00106			42.916	0.10557
	43.06	1.68367			43.09	0.89812			43.06	0.00163			43.016	0.10867
	43.16	1.67179			43.19	0.91568			43.16	0.28655			43.116	0.10606
	43.26	1.65315			43.29	0.91442			43.66	0.48142			43.216	0.10699
	43.36	1.64546			43.39	0.91443			49.26	0.48085			43.316	0.10762
	43.46	1.63006			43.49	0.9266			51.06	0.47895			43.416	0.10587
	43.56	1.62335			43.59	0.92463			51.56	0.48041			43.516	0.10427
	43.66	1.6137			43.69	0.93251			51.66	0.48085			43.616	0.10632
	43.76	1.60728			43.79	0.93003			51.96	0.47926			43.716	0.10307
	43.86	1.5945			43.89	0.93643			52.56	0.48115			43.816	0.10743
	43.96	1.59055			43.99	0.9515			52.66	0.48099			43.916	0.10266
	44.06	1.57977			44.09	0.9349			52.76	0.48142			44.016	0.10342
	44.16	1.57437			44.19	0.94421			52.96	0.47884			44.116	0.10471
	44.26	1.56535			44.29	0.94643			53.06	0.47875			44.216	0.10421
	44.36	1.56301			44.39	0.94074			53.26	0.47556			44.316	0.10341
	44.46	1.55959			44.49	0.9518			53.46	0.48075			44.416	0.10437
	44.56	1.54671			44.59	0.94819			53.66	0.478			44.516	0.10421
	44.66	1.54658			44.69	0.95963			53.76	0.47527			44.616	0.10344
	44.76	1.54297			44.79	0.94161			53.86	0.47824			44.716	0.10513
	44.86	1.53656			44.89	0.9592			53.96	0.47574			44.816	0.10433
	44.96	1.53283			44.99	0.95481			54.06	0.4754			44.916	0.10219
	45.06	1.53333			45.09	0.94699			54.16	0.47798			45.016	0.10414
	45.16	1.52731			45.19	0.95786			54.26	0.47703			45.116	0.10285
	45.26	1.52407			45.29	0.95391			54.36	0.47284			45.216	0.10322
	45.36	1.51412			45.39	0.95547			54.46	0.47521			45.316	0.10355
	45.46	1.52077			45.49	0.95867			54.56	0.47743			45.416	0.10344
	45.56	1.51305			45.59	0.9647			54.76	0.47473			45.516	0.10279
	45.66	1.50654			45.69	0.94691			54.86	0.47161			45.616	0.10133
	45.76	1.50437			45.79	0.96386			54.96	0.47724			45.716	0.10366
	45.86	1.50046			45.89	0.95101			55.06	0.47722			45.816	0.10389
	45.96	1.49938			45.99	0.9636			55.16	0.47768			45.916	0.10166
	46.06	1.50033			46.09	0.95489			55.26	0.47651			46.016	0.10437
	46.16	1.49064			46.19	0.95938			55.36	0.47568			46.116	0.10099
	46.26	1.49079			46.29	0.96467			55.46	0.47635			46.216	0.10347
	46.36	1.48718			46.39	0.94978			55.56	0.47569			46.316	0.10355
	46.46	1.48628			46.49	0.96433			55.66	0.47614			46.416	0.10211
	46.56	1.48254			46.59	0.95909			55.76	0.47745			46.516	0.10426
	46.66	1.47677			46.69	0.95638			55.86	0.46971			46.616	0.10106
	46.76	1.47974			46.79	0.96164			55.96	0.47908			46.716	0.10372
	46.86	1.47117			46.89	0.97774			56.06	0.47767			46.816	0.1024
	46.96	1.47375			46.99	0.95722			56.16	0.46964			46.916	0.10253
	47.06	1.47106			47.09	0.95619			56.26	0.47328			47.016	0.10217
	47.16	1.47065			47.19	0.95943			56.36	0.47244			47.116	0.10284
	47.26	1.46352			47.29	0.96672			56.46	0.46562			47.216	0.10343
	47.36	1.46142			47.39	0.94658			56.56	0.46931			47.316	0.10156
	47.46	1.47334			47.49	0.97008			56.66	0.46923			47.416	0.10171
	47.56	1.45963			47.59	0.95315			56.76	0.45824			47.516	0.1045
	47.66	1.46297			47.69	0.96188			56.86	0.46595			47.616	0.10031
	47.76	1.45886			47.79	0.95658			56.96	0.46515			47.716	0.10297
	47.86	1.45531			47.89	0.96344			57.06	0.46831			47.816	0.10333
	47.96	1.45666			47.99	0.97197			57.16	0.4573			47.916	0.10286
	48.06	1.45222			48.09	0.94964			57.26	0.46668			48.016	0.10168
	48.16	1.45339			48.19	0.96666			57.36	0.46208			48.116	0.10261
	48.26	1.44909			48.29	0.95725			57.46	0.45722			48.216	0.10318
	48.36	1.4476			48.39	0.95989			57.56	0.45827			48.316	0.1001
	48.46	1.44827			48.49	0.95694			57.66	0.46126			48.416	0.10101
	48.56	1.44137			48.59	0.96518			57.76	0.45442			48.516	0.10289
	48.66	1.44901			48.69	0.95633			57.86	0.45549			48.616	0.09809
	48.76	1.44377			48.79	0.95434			57.96	0.45542			48.716	0.10118
	48.86	1.44633			48.89	0.96356			58.06	0.4573			48.816	0.10174
	48.96	1.44063			48.99	0.96379			58.16	0.45124			48.916	0.09982
	49.06	1.43846			49.09	0.95682			58.26	0.45976			49.016	0.10168
	49.16	1.43851			49.19	0.95408			58.36	0.45268			49.116	0.10303
	49.26	1.43476			49.29	0.95795			58.46	0.4536			49.216	0.10103
	49.36	1.43764			49.39	0.95842			58.56	0.45481			49.316	0.10146
	49.46	1.43461			49.49	0.9535			58.66	0.45396			49.416	0.1013
	49.56	1.43271			49.59	0.95029			58.76	0.45413			49.516	0.1023
	49.66	1.4356			49.69	0.96439			58.86	0.45919			49.616	0.09894
	49.76	1.43087			49.79	0.95124			58.96	0.45229			49.716	0.10231
	49.86	1.42926			49.89	0.95934			59.06	0.45512			49.816	0.09814
	49.96	1.43325			49.99	0.95965			59.16	0.45238			49.916	0.10129
	50.06	1.42694			50.09	0.94951			59.26	0.45782			50.016	0.1004
	50.16	1.43331			50.19	0.95633			59.36	0.45658			50.116	0.10085
	50.26	1.42342			50.29	0.95769			59.46	0.45215			50.216	0.10111
	50.36	1.42871			50.39	0.95628			59.56	0.45284			50.316	0.09848
	50.46	1.42791			50.49	0.95507			59.66	0.45546			50.416	0.10157
	50.56	1.4218			50.59	0.95187			59.76	0.45532			50.516	0.10056
	50.66	1.42181			50.69	0.96523			59.86	0.45597			50.616	0.09944
	50.76	1.42418			50.79	0.94487			59.96	0.45618			50.716	0.10017
	50.86	1.4222			50.89	0.96476			60.06	0.45269			50.816	0.10081
	50.96	1.42133			50.99	0.95217			60.16	0.45055			50.916	0.10107
	51.06	1.42036			51.09	0.94854			60.26	0.46118			51.016	0.09851
	51.16	1.41727			51.19	0.9498			60.36	0.46042			51.116	0.10049
	51.26	1.41889			51.29	0.95388			60.46	0.4548			51.216	0.10033
	51.36	1.41235			51.39	0.95593			60.56	0.46037			51.316	0.09828
	51.46	1.41638			51.49	0.94442			60.66	0.45813			51.416	0.10063
	51.56	1.41198			51.59	0.94746			60.76	0.45543			51.516	0.09984
	51.66	1.41425			51.69	0.94712			60.86	0.45616			51.616	0.09977
	51.76	1.41111			51.79	0.95015			60.96	0.45725			51.716	0.09957
	51.86	1.41567			51.89	0.94782			61.06	0.45105			51.816	0.09901
	51.96	1.40687			51.99	0.9506			61.16	0.45481			51.916	0.0993
	52.06	1.41449			52.09	0.94775			61.26	0.4525			52.016	0.10028
	52.16	1.41136			52.19	0.94945			61.36	0.46064			52.116	0.10007
	52.26	1.40573			52.29	0.94921			61.46	0.45599			52.216	0.10146
	52.36	1.40398			52.39	0.95435			61.56	0.45393			52.316	0.09688
	52.46	1.40888			52.49	0.94823			61.66	0.45936			52.416	0.10081
	52.56	1.40881			52.59	0.95241			61.76	0.46206			52.516	0.09787
	52.66	1.40484			52.69	0.94266			61.86	0.45699			52.616	0.1008
	52.76	1.40454			52.79	0.95029			61.96	0.45663			52.716	0.0981
	52.86	1.40817			52.89	0.94776			62.06	0.45704			52.816	0.09979
	52.96	1.40055			52.99	0.94084			62.16	0.46046			52.916	0.09958
	53.06	1.4028			53.09	0.9535			62.26	0.45652			53.016	0.1001
	53.16	1.40174			53.19	0.93518			62.36	0.45658			53.116	0.09846
	53.26	1.40591			53.29	0.94782			62.46	0.45367			53.216	0.10108
	53.36	1.39843			53.39	0.94298			62.56	0.46179			53.316	0.0987
	53.46	1.39533			53.49	0.94349			62.66	0.45741			53.416	0.09989
	53.56	1.40176			53.59	0.94097			62.76	0.45546			53.516	0.09814
	53.66	1.39271			53.69	0.9452			62.86	0.45917			53.616	0.10006
	53.76	1.39923			53.79	0.93297			62.96	0.45975			53.716	0.0988
	53.86	1.39928			53.89	0.95483			63.06	0.45438			53.816	0.09956
	53.96	1.39729			53.99	0.93314			63.16	0.4587			53.916	0.10036
	54.06	1.3928			54.09	0.95452			63.26	0.31546			54.016	0.09812
	54.16	1.39628			54.19	0.93832			63.36	-0.0112			54.116	0.09964
	54.26	1.39665			54.29	0.95083			63.46	-0.01038			54.216	0.09762
	54.36	1.39329			54.39	0.93554			63.56	-0.00781			54.316	0.09876
	54.46	1.39471			54.49	0.93622			63.66	-0.01122			54.416	0.09839
	54.56	1.39587			54.59	0.94006			63.76	-0.00988			54.516	0.09881
	54.66	1.38782			54.69	0.94145			63.86	-0.00833			54.616	0.09977
	54.76	1.39436			54.79	0.93846			63.96	-0.00581			54.716	0.09756
	54.86	1.38684			54.89	0.93882			64.06	-0.00988			54.816	0.09886
	54.96	1.39406			54.99	0.93081			64.16	-0.00453			54.916	0.0994
	55.06	1.3911			55.09	0.93988			64.26	-0.0092			55.016	0.09662
	55.16	1.39068			55.19	0.93147			64.36	-0.00751			55.116	0.10057
	55.26	1.38857			55.29	0.94022			64.46	-0.00726			55.216	0.0967
	55.36	1.39281			55.39	0.9382			64.56	-0.00575			55.316	0.09829
	55.46	1.3879			55.49	0.93847			64.66	-0.00521			55.416	0.09844
	55.56	1.39211			55.59	0.93921			64.76	-0.00877			55.516	0.09802
	55.66	1.38482			55.69	0.93324			64.86	-0.00616			55.616	0.09763
	55.76	1.39149			55.79	0.9469			64.96	-0.0055			55.716	0.09702
	55.86	1.38862			55.89	0.91931			65.06	-0.00891			55.816	0.09805
	55.96	1.3892			55.99	0.94089			65.16	-0.00394			55.916	0.09927
	56.06	1.3853			56.09	0.94071			65.26	-0.00507			56.016	0.09712
	56.16	1.38646			56.19	0.92875			65.36	-0.00609			56.116	0.09929
	56.26	1.38919			56.29	0.93274			65.46	-0.00412			56.216	0.09835
	56.36	1.38448			56.39	0.93402			65.56	-0.00469			56.316	0.09991
	56.46	1.38636			56.49	0.93105			65.66	-0.007			56.416	0.09503
	56.56	1.38239			56.59	0.93787			65.76	-0.00511			56.516	0.0985
	56.66	1.3887			56.69	0.93157			65.86	-0.00286			56.616	0.09873
	56.76	1.37677			56.79	0.92759			65.96	-0.00392			56.716	0.09619
	56.86	1.38425			56.89	0.93323			66.06	-0.0055			56.816	0.09749
	56.96	1.38841			56.99	0.93507			66.16	-0.00211			56.916	0.09915
	57.06	1.37936			57.09	0.92793			66.26	-0.00158			57.016	0.09685
	57.16	1.38383			57.19	0.93233			66.36	-0.00557			57.116	0.09642
	57.26	1.38363			57.29	0.93011			66.46	-0.00514			57.216	0.09697
	57.36	1.38353			57.39	0.92655			66.56	-0.00389			57.316	0.09903
	57.46	1.3841			57.49	0.93824			66.66	-0.0038			57.416	0.09527
	57.56	1.37847			57.59	0.92989			66.76	-0.00189			57.516	0.09553
	57.66	1.38326			57.69	0.93265			66.86	-0.00362			57.616	0.09837
	57.76	1.37919			57.79	0.92799			66.96	-0.00287			57.716	0.09603
	57.86	1.38191			57.89	0.93089			67.06	-0.00265			57.816	0.09643
	57.96	1.38394			57.99	0.91946			67.16	-0.00412			57.916	0.09611
	58.06	1.38101			58.09	0.93184			67.26	-0.00558			58.016	0.09651
	58.16	1.37932			58.19	0.92838			67.36	-0.00318			58.116	0.0955
	58.26	1.37945			58.29	0.92454			67.46	-0.00134			58.216	0.09631
	58.36	1.38237			58.39	0.92568			67.56	-0.0016			58.316	0.09728
	58.46	1.37934			58.49	0.92996			67.66	-0.0047			58.416	0.09595
	58.56	1.37704			58.59	0.92206			67.76	-0.00171			58.516	0.09739
	58.66	1.37642			58.69	0.92532			67.86	-0.00437			58.616	0.09608
	58.76	1.36999			58.79	0.92857			67.96	-0.00363			58.716	0.09495
	58.86	1.36839			58.89	0.92753			68.06	-0.00309			58.816	0.09785
	58.96	1.37789			58.99	0.92315			68.16	-0.0022			58.916	0.09456
	59.06	1.37104			59.09	0.9157			68.26	-0.00206			59.016	0.09685
	59.16	1.3727			59.19	0.93606			68.36	-0.00407			59.116	0.0944
	59.26	1.37268			59.29	0.91915			68.46	-0.00194			59.216	0.09513
	59.36	1.37591			59.39	0.92398			68.56	-0.00263			59.316	0.09626
	59.46	1.37239			59.49	0.92249			68.66	-0.0029			59.416	0.09408
	59.56	1.37304			59.59	0.92208			68.76	-0.000433445			59.516	0.09538
	59.66	1.37272			59.69	0.91934			68.86	-0.000606037			59.616	0.09616
	59.76	1.36794			59.79	0.92826			68.96	-0.00588			59.716	0.09415
	59.86	1.36995			59.89	0.92404			69.06	-0.00023147			59.816	0.09485
	59.96	1.37349			59.99	0.91578			69.16	-0.00322			59.916	0.09498
	60.06	1.36765			60.09	0.92105			69.26	-0.0043			60.016	0.09653
	60.16	1.3691			60.19	0.92228			69.36	-0.00136			60.116	0.09366
	60.26	1.36983			60.29	0.92284			69.46	-0.00279			60.216	0.09531
	60.36	1.36847			60.39	0.91617			69.56	0.000974812			60.316	0.09507
	60.46	1.36875			60.49	0.92235			69.66	-0.00248			60.416	0.09347
	60.56	1.36487			60.59	0.9185			69.76	-0.000354698			60.516	0.09698
	60.66	1.36957			60.69	0.92556			69.86	-0.00204			60.616	0.09373
	60.76	1.36467			60.79	0.91933			69.96	-0.00367			60.716	0.09474
	60.86	1.3662			60.89	0.92613			70.06	-0.00152			60.816	0.09487
	60.96	1.36826			60.99	0.91739			70.16	-0.00241			60.916	0.09402
	61.06	1.36318			61.09	0.92359			70.26	-0.0027			61.016	0.097
	61.16	1.3659			61.19	0.92143			70.36	-0.00102			61.116	0.09447
	61.26	1.36655			61.29	0.91291			70.46	-0.00321			61.216	0.0926
	61.36	1.36616			61.39	0.91964			70.56	-0.00184			61.316	0.09661
	61.46	1.3672			61.49	0.92283			70.66	-0.00154			61.416	0.09334
	61.56	1.36424			61.59	0.91903			70.76	-0.00228			61.516	0.09375
	61.66	1.36566			61.69	0.92159			70.86	0.000689763			61.616	0.09393
	61.76	1.36512			61.79	0.92166			70.96	-0.0021			61.716	0.09396
	61.86	1.36541			61.89	0.91734			71.06	-0.00405			61.816	0.09348
	61.96	1.36523			61.99	0.92651			71.16	0.000990248			61.916	0.07696
	62.06	1.36554			62.09	0.91104			71.26	-0.00174			62.016	0.01669
	62.16	1.36541			62.19	0.92024			71.36	-0.00222			62.116	0.0139
	62.26	1.35231			62.29	0.90589			71.46	-0.00307			62.216	0.01599
	62.36	1.36321			62.39	0.82403			71.56	-0.00189			62.316	0.0133
	62.46	1.34211			62.49	0.09547			71.66	-0.00201			62.416	0.01173
	62.56	1.36541			62.59	0.09758			71.76	-0.00127			62.516	0.01365
	62.66	1.36541			62.69	0.09984			71.86	0.000507284			62.616	0.01274
	62.76	1.36523			62.79	0.09365			71.96	-0.00434			62.716	0.01274
	62.86	1.36554			62.89	0.09326			72.06	-0.00145			62.816	0.01158
	62.96	1.36541			62.99	0.08834			72.16	0.000378443			62.916	0.0131
	63.06	1.35231			63.09	0.08698			72.26	-0.00342			63.016	0.01205
	63.16	1.36321			63.19	0.09066			72.36	-0.000462032			63.116	0.0112
	63.26	0.02698			63.29	0.08254			72.46	-0.00313			63.216	0.01043
	63.36	0.03022			63.39	0.08381			72.56	-1.18728e-07			63.316	0.012
	63.46	0.02503			63.49	0.08796			72.66	-0.000484395			63.416	0.01072
	63.56	0.02669			63.59	0.07879			72.76	-0.00156			63.516	0.01173
	63.66	0.0293			63.69	0.0786			72.86	-0.000801022			63.616	0.00984
	63.76	0.02503			63.79	0.08137			72.96	-0.0021			63.716	0.01162
	63.86	0.02858			63.89	0.07982			73.06	-0.000856457			63.816	0.00794
	63.96	0.02517			63.99	0.07184			73.16	3.93013e-05			63.916	0.01271
	64.06	0.02498			64.09	0.07995			73.26	-0.00395			64.016	0.00909
	64.16	0.02693			64.19	0.0829			73.36	-0.000685971			64.116	0.00958
	64.26	0.02369			64.29	0.06748			73.46	-0.00405			64.216	0.01018
	64.36	0.02884			64.39	0.07577			73.56	0.00172			64.316	0.00953
	64.46	0.02213			64.49	0.07087			73.66	-0.00351			64.416	0.00989
	64.56	0.0247			64.59	0.0718			73.76	-0.00169			64.516	0.00765
	64.66	0.02633			64.69	0.07143			73.86	0.00155			64.616	0.01097
	64.76	0.02236			64.79	0.06982			73.96	-0.00199			64.716	0.00949
	64.86	0.02465			64.89	0.07313			74.06	-0.00093758			64.816	0.00889
	64.96	0.02369			64.99	0.06259			74.16	-0.00135			64.916	0.00885
	65.06	0.0235			65.09	0.06826			74.26	-0.00212			65.016	0.00898
	65.16	0.02439			65.19	0.0691			74.36	9.56812e-05			65.116	0.01039
	65.26	0.02208			65.29	0.06364			74.46	-0.000749432			65.216	0.00738
	65.36	0.02743			65.39	0.06733			74.56	-0.000379839			65.316	0.00997
	65.46	0.02155			65.49	0.06551			74.66	-0.00294			65.416	0.00938
	65.56	0.02162			65.59	0.06305			74.76	-0.000401898			65.516	0.00766
	65.66	0.02552			65.69	0.06468			74.86	-0.00137			65.616	0.00929
	65.76	0.02011			65.79	0.06117			74.96	-0.00152			65.716	0.00836
	65.86	0.02186			65.89	0.0629			75.06	0.00119			65.816	0.0098
	65.96	0.02211			65.99	0.0606			75.16	-0.00219			65.916	0.00741
	66.06	0.02561			66.09	0.06292			75.26	-0.00217			66.016	0.00843
	66.16	0.01843			66.19	0.06473			75.36	-0.00061104			66.116	0.00925
	66.26	0.02102			66.29	0.05298			75.46	-0.000107542			66.216	0.00603
	66.36	0.02563			66.39	0.06515			75.56	-0.00286			66.316	0.00977
	66.46	0.01689			66.49	0.05522			75.66	0.00117			66.416	0.00881
	66.56	0.02311			66.59	0.05701			75.76	-0.00204			66.516	0.00764
	66.66	0.02353			66.69	0.05788			75.86	-0.00153			66.616	0.00714
	66.76	0.01848			66.79	0.05453			75.96	-0.00183			66.716	0.00862
	66.86	0.02204			66.89	0.06166			76.06	-0.00184			66.816	0.00961
	66.96	0.02163			66.99	0.05039			76.16	0.000202495			66.916	0.00571
	67.06	0.0203			67.09	0.05547			76.26	-0.00165			67.016	0.00948
	67.16	0.02063			67.19	0.06252			76.36	0.00213			67.116	0.00823
	67.26	0.01997			67.29	0.04912			76.46	-0.00175			67.216	0.00646
	67.36	0.02328			67.39	0.05497			76.56	-0.00258			67.316	0.00904
	67.46	0.01848			67.49	0.05312			76.66	-0.000957535			67.416	0.00679
	67.56	0.01853			67.59	0.05482			76.76	-0.00297			67.516	0.00595
	67.66	0.02285			67.69	0.04873			76.86	0.000267177			67.616	0.0077
	67.76	0.01555			67.79	0.05168			76.96	-0.000768223			67.716	0.00768
	67.86	0.02335			67.89	0.05217			77.06	-0.00254			67.816	0.00836
	67.96	0.01907			67.99	0.0469			77.16	0.00143			67.916	0.00661
	68.06	0.02215			68.09	0.05742			77.26	-0.00192			68.016	0.00697
	68.16	0.01741			68.19	0.05086			77.36	-0.00132			68.116	0.00835
	68.26	0.02014			68.29	0.04295			77.46	-0.00189			68.216	0.00757
	68.36	0.02176			68.39	0.04968			77.56	-0.00109			68.316	0.00765
	68.46	0.01697			68.49	0.04855			77.66	-0.00216			68.416	0.00675
	68.56	0.01948			68.59	0.04724			77.76	0.00347			68.516	0.00612
	68.66	0.0204			68.69	0.04923			77.86	-0.00239			68.616	0.00734
	68.76	0.01752			68.79	0.04758			77.96	-0.000237207			68.716	0.00667
	68.86	0.01988			68.89	0.04988			78.06	-0.00198			68.816	0.00784
	68.96	0.01716			68.99	0.04681			78.16	-0.00218			68.916	0.00552
	69.06	0.02244			69.09	0.04576			78.26	0.000130006			69.016	0.00763
	69.16	0.01587			69.19	0.05078			78.36	-9.75933e-05			69.116	0.00796
	69.26	0.0186			69.29	0.03423			78.46	-0.000746652			69.216	0.00563
	69.36	0.02165			69.39	0.04746			78.56	-0.00224			69.316	0.00613
	69.46	0.01689			69.49	0.04604			78.66	0.0014			69.416	0.00818
	69.56	0.01938			69.59	0.0434			78.76	-0.000239771			69.516	0.00708
	69.66	0.0194			69.69	0.04305			78.86	-0.00321			69.616	0.00656
	69.76	0.01699			69.79	0.04525			78.96	-0.00169			69.716	0.00631
	69.86	0.01864			69.89	0.04875			79.06	-0.000686367			69.816	0.00687
	69.96	0.01773			69.99	0.03499			79.16	0.000830991			69.916	0.0058
	70.06	0.01906			70.09	0.04667			79.26	-0.000519633			70.016	0.00576
	70.16	0.01636			70.19	0.03861			79.36	0.00145			70.116	0.00753
	70.26	0.01853			70.29	0.041			79.46	-0.0011			70.216	0.00467
	70.36	0.01955			70.39	0.04142			79.56	-0.00149			70.316	0.00817
	70.46	0.01526			70.49	0.04205			79.66	-0.00206			70.416	0.00719
	70.56	0.01594			70.59	0.03835			79.76	0.00105			70.516	0.00536
	70.66	0.01944			70.69	0.03887			79.86	-0.00157			70.616	0.00604
	70.76	0.01814			70.79	0.04253			79.96	-0.000618267			70.716	0.00581
	70.86	0.01695			70.89	0.04057			80.06	0.00108			70.816	0.00814
	70.96	0.01663			70.99	0.03592			80.16	-0.00226			70.916	0.00472
	71.06	0.02115			71.09	0.03975			80.26	0.000515495			71.016	0.00613
	71.16	0.01539			71.19	0.0407			80.36	-0.00199			71.116	0.00718
	71.26	0.0171			71.29	0.03487			80.46	0.00168			71.216	0.00403
	71.36	0.01843			71.39	0.03654			80.56	-0.000509199			71.316	0.00767
	71.46	0.01407			71.49	0.03859			80.66	0.000201733			71.416	0.00787
	71.56	0.02138			71.59	0.04039			80.76	0.00371			71.516	0.00329
	71.66	0.01464			71.69	0.03633			80.86	-0.0041			71.616	0.00705
	71.76	0.01877			71.79	0.03676			80.96	0.000246703			71.716	0.00641
	71.86	0.01596			71.89	0.03573			81.06	-0.00123			71.816	0.00579
	71.96	0.01654			71.99	0.0332			81.16	-0.00020029			71.916	0.00491
	72.06	0.01826			72.09	0.03999			81.26	0.00122			72.016	0.00696
	72.16	0.01494			72.19	0.03021			81.36	-0.00142			72.116	0.00691
	72.26	0.01719			72.29	0.03902			81.46	-0.000110196			72.216	0.00473
	72.36	0.01834			72.39	0.02975			81.56	-0.00232			72.316	0.00571
	72.46	0.01467			72.49	0.03727			81.66	0.000570287			72.416	0.0069
	72.56	0.01823			72.59	0.03715			81.76	0.00332			72.516	0.00459
	72.66	0.01458			72.69	0.0317			81.86	-0.00465			72.616	0.00558
	72.76	0.01736			72.79	0.03317			81.96	0.000972005			72.716	0.00572
	72.86	0.01473			72.89	0.03603			82.06	0.000896951			72.816	0.00665
	72.96	0.01646			72.99	0.03179			82.16	-0.000737563			72.916	0.00542
	73.06	0.01949			73.09	0.03107			82.26	-0.000562927			73.016	0.0055
	73.16	0.01287			73.19	0.03339			82.36	-0.00216			73.116	0.00661
	73.26	0.01618			73.29	0.03855			82.46	0.000599486			73.216	0.00425
	73.36	0.01661			73.39	0.02785			82.56	0.00131			73.316	0.00538
	73.46	0.01574			73.49	0.0323			82.66	-0.00205			73.416	0.00653
	73.56	0.01532			73.59	0.03018			82.76	-0.000237084			73.516	0.00539
	73.66	0.0172			73.69	0.02877			82.86	-0.000367819			73.616	0.0048
	73.76	0.01795			73.79	0.03095			82.96	0.00204			73.716	0.00623
	73.86	0.01291			73.89	0.03364			83.06	0.000156366			73.816	0.0055
	73.96	0.01491			73.99	0.03469			83.16	-0.00462			73.916	0.00398
	74.06	0.02092			74.09	0.02139			83.26	0.00184			74.016	0.00648
	74.16	0.0123			74.19	0.03009			83.36	0.05626			74.116	0.00629
	74.26	0.0178			74.29	0.02948			84.96	0.48118			74.216	0.00328
	74.36	0.01367			74.39	0.02782			87.06	0.47968			74.316	0.0057
	74.46	0.01648			74.49	0.0266			87.46	0.47685			74.416	0.00747
	74.56	0.01333			74.59	0.0302			88.06	0.48102			74.516	0.0033
	74.66	0.01502			74.69	0.03182			88.66	0.47926			74.616	0.00489
	74.76	0.02038			74.79	0.02201			88.76	0.47819			74.716	0.00606
	74.86	0.01161			74.89	0.0313			89.06	0.48042			74.816	0.00609
	74.96	0.01471			74.99	0.0311			89.46	0.48063			74.916	0.00324
	75.06	0.01662			75.09	0.02136			89.56	0.4755			75.016	0.00597
	75.16	0.0131			75.19	0.03048			89.76	0.47641			75.116	0.00681
	75.26	0.01643			75.29	0.02329			89.96	0.47952			75.216	0.00251
	75.36	0.01513			75.39	0.02762			90.06	0.47939			75.316	0.00661
	75.46	0.01409			75.49	0.02677			90.16	0.4752			75.416	0.00508
	75.56	0.01566			75.59	0.02346			90.26	0.47758			75.516	0.00468
	75.66	0.0135			75.69	0.02917			90.36	0.47796			75.616	0.00476
	75.76	0.01797			75.79	0.02107			90.56	0.48103			75.716	0.00563
	75.86	0.01379			75.89	0.02893			90.66	0.47918			75.816	0.00564
	75.96	0.01415			75.99	0.02447			90.76	0.47679			75.916	0.00317
	76.06	0.01796			76.09	0.02234			90.86	0.47885			76.016	0.00523
	76.16	0.01046			76.19	0.02218			90.96	0.47896			76.116	0.00593
	76.26	0.01595			76.29	0.02669			91.06	0.47266			76.216	0.0045
	76.36	0.01465			76.39	0.0289			91.16	0.47686			76.316	0.00544
	76.46	0.01543			76.49	0.01389			91.26	0.47569			76.416	0.00467
	76.56	0.01463			76.59	0.02716			91.36	0.47336			76.516	0.00374
	76.66	0.01472			76.69	0.02601			91.46	0.47506			76.616	0.00517
	76.76	0.01686			76.79	0.02128			91.56	0.47692			76.716	0.00464
	76.86	0.01147			76.89	0.02312			91.66	0.475			76.816	0.00603
	76.96	0.01259			76.99	0.01941			91.76	0.47338			76.916	0.00415
	77.06	0.01533			77.09	0.02781			91.86	0.47206			77.016	0.00511
	77.16	0.01451			77.19	0.01455			91.96	0.47593			77.116	0.00521
	77.26	0.01409			77.29	0.0292			92.06	0.47231			77.216	0.00349
	77.36	0.0157			77.39	0.02241			92.16	0.4725			77.316	0.00588
	77.46	0.01456			77.49	0.01977			92.26	0.47014			77.416	0.00355
	77.56	0.01318			77.59	0.02135			92.36	0.47291			77.516	0.00624
	77.66	0.01263			77.69	0.02188			92.46	0.4707			77.616	0.0038
	77.76	0.01615			77.79	0.01926			92.56	0.4719			77.716	0.0059
	77.86	0.01207			77.89	0.02093			92.66	0.46437			77.816	0.0051
	77.96	0.01399			77.99	0.02079			92.76	0.4741			77.916	0.00359
	78.06	0.0153			78.09	0.0283			92.86	0.47102			78.016	0.00381
	78.16	0.01324			78.19	0.01064			92.96	0.47218			78.116	0.00404
	78.26	0.01386			78.29	0.02059			93.06	0.47498			78.216	0.00512
	78.36	0.01303			78.39	0.02142			93.16	0.46885			78.316	0.00368
	78.46	0.01545			78.49	0.01987			93.26	0.47199			78.416	0.00468
	78.56	0.01124			78.59	0.01933			93.36	0.47136			78.516	0.00531
	78.66	0.01425			78.69	0.02075			93.46	0.46707			78.616	0.00468
	78.76	0.01711			78.79	0.0203			93.56	0.47016			78.716	0.0038
	78.86	0.00934			78.89	0.01597			93.66	0.46681			78.816	0.0038
	78.96	0.01666			78.99	0.01933			93.76	0.47115			78.916	0.00504
	79.06	0.01355			79.09	0.0222			93.86	0.47			79.016	0.00374
	79.16	0.01199			79.19	0.00849			93.96	0.47053			79.116	0.00469
	79.26	0.01313			79.29	0.02006			94.06	0.47141			79.216	0.00417
	79.36	0.01381			79.39	0.01669			94.16	0.46882			79.316	0.00338
	79.46	0.01422			79.49	0.01955			94.26	0.46512			79.416	0.00628
	79.56	0.01188			79.59	0.01532			94.36	0.47176			79.516	0.00499
	79.66	0.01305			79.69	0.01872			94.46	0.4684			79.616	0.0024
	79.76	0.01821			79.79	0.01885			94.56	0.46558			79.716	0.00578
	79.86	0.00966			79.89	0.01205			94.66	0.46657			79.816	0.00504
	79.96	0.01297			79.99	0.0214			94.76	0.46661			79.916	0.00366
	80.06	0.01331			80.09	0.01685			94.86	0.46792			80.016	0.00447
	80.16	0.01188			80.19	0.01796			94.96	0.46097			80.116	0.00404
	80.26	0.01429			80.29	0.01332			95.06	0.47493			80.216	0.00595
	80.36	0.01218			80.39	0.01301			95.16	0.46979			80.316	0.00287
	80.46	0.01486			80.49	0.01993			95.26	0.46474			80.416	0.00523
	80.56	0.01321			80.59	0.01436			95.36	0.46476			80.516	0.00523
	80.66	0.0105			80.69	0.01501			95.46	0.4699			80.616	0.00231
	80.76	0.01639			80.79	0.01478			95.56	0.47388			80.716	0.00449
	80.86	0.00941			80.89	0.01202			95.66	0.46704			80.816	0.00538
	80.96	0.01322			80.99	0.01596			95.76	0.46458			80.916	0.00338
	81.06	0.01556			81.09	0.01366			95.86	0.46968			81.016	0.004
	81.16	0.00994			81.19	0.01883			95.96	0.4651			81.116	0.00532
	81.26	0.01347			81.29	0.01299			96.06	0.46933			81.216	0.004
	81.36	0.0133			81.39	0.01453			96.16	0.46681			81.316	0.00258
	81.46	0.01321			81.49	0.01615			96.26	0.46921			81.416	0.00553
	81.56	0.01103			81.59	0.00978			96.36	0.46481			81.516	0.00522
	81.66	0.01358			81.69	0.01403			96.46	0.46802			81.616	0.00284
	81.76	0.01352			81.79	0.01193			96.56	0.46807			81.716	0.00449
	81.86	1.00946			81.89	0.01654			96.66	0.46532			81.816	0.00406
	81.96	1.50218			81.99	0.0112			96.76	0.46993			81.916	0.00321
	82.06	1.5242			82.09	0.01575			96.86	0.46803			82.016	0.00706
	82.16	1.49615			82.19	0.00981			96.96	0.46131			82.116	0.15624
	82.26	1.47053			82.29	0.01101			97.06	0.46218			82.216	0.12331
	82.36	1.45766			82.39	0.01401			97.16	0.46132			82.316	0.10921
	82.46	1.44514			82.49	0.01475			97.26	0.46032			82.416	0.10571
	82.56	1.43087			82.59	0.82667			97.36	0.46162			82.516	0.1027
	82.66	1.4275			82.69	0.82678			97.46	0.45856			82.616	0.09907
	82.76	1.4261			82.79	0.83553			97.56	0.46081			82.716	0.09759
	82.86	1.41055			82.89	0.82898			97.66	0.45822			82.816	0.09501
	82.96	1.40631			82.99	0.83522			97.76	0.46397			82.916	0.09733
	83.06	1.40207			83.09	0.83547			97.86	0.45914			83.016	0.0936
	83.16	1.39763			83.19	0.83408			97.96	0.46207			83.116	0.09622
	83.26	1.39453			83.29	0.83112			98.06	0.45917			83.216	0.09391
	83.36	1.3881			83.39	0.83549			98.16	0.46245			83.316	0.09201
	83.46	1.39622			83.49	0.83222			98.26	0.45817			83.416	0.09349
	83.56	1.38496			83.59	0.83103			98.36	0.46426			83.516	0.09243
	83.66	1.38855			83.69	0.83916			98.46	0.46094			83.616	0.09318
	83.76	1.37739			83.79	0.83575			98.56	0.46428			83.716	0.0913
	83.86	1.38148			83.89	0.83467			98.66	0.45567			83.816	0.09292
	83.96	1.37854			83.99	0.83723			98.76	0.46014			83.916	0.0918
	84.06	1.37438			84.09	0.83357			98.86	0.45622			84.016	0.09009
	84.16	1.37619			84.19	0.84481			98.96	0.4576			84.116	0.09324
	84.26	1.37107			84.29	0.83053			99.06	0.45851			84.216	0.09236
	84.36	1.37418			84.39	0.83805			99.16	0.45915			84.316	0.09164
	84.46	1.36879			84.49	0.83883			99.26	0.45741			84.416	0.09031
	84.56	1.36841			84.59	0.82859			99.36	0.45962			84.516	0.09223
	84.66	1.37049			84.69	0.83675			99.46	0.45689			84.616	0.09109
	84.76	1.36423			84.79	0.84243			99.56	0.46007			84.716	0.09186
	84.86	1.36668			84.89	0.83832			99.66	0.45325			84.816	0.09257
	84.96	1.36285			84.99	0.84014			99.76	0.45789			84.916	0.09082
	85.06	1.36136			85.09	0.84515			99.86	0.45485			85.016	0.09066
	85.16	1.36268			85.19	0.84051			99.96	0.45157			85.116	0.09314
	85.26	1.35763			85.29	0.84029			100.06	0.4581			85.216	0.08999
	85.36	1.36319			85.39	0.83957			100.16	0.4566			85.316	0.08932
	85.46	1.35752			85.49	0.84347			100.26	0.44936			85.416	0.09283
	85.56	1.36275			85.59	0.83086			100.36	0.45459			85.516	0.08947
	85.66	1.35375			85.69	0.8495			100.46	0.45642			85.616	0.09115
	85.76	1.35135			85.79	0.83511			100.56	0.4548			85.716	0.08911
	85.86	1.35534			85.89	0.84886			100.66	0.45621			85.816	0.09101
	85.96	1.35909			85.99	0.84433			100.76	0.46015			85.916	0.09114
	86.06	1.35286			86.09	0.84725			100.86	0.45311			86.016	0.09084
	86.16	1.3592			86.19	0.84883			100.96	0.45258			86.116	0.09153
	86.26	1.35056			86.29	0.84444			101.06	0.46009			86.216	0.09174
	86.36	1.35556			86.39	0.85896			101.16	0.45186			86.316	0.08926
	86.46	1.34925			86.49	0.85031			101.26	0.45391			86.416	0.09115
	86.56	1.35427			86.59	0.83834			101.36	0.45338			86.516	0.09057
	86.66	1.35075			86.69	0.86098			101.46	0.45402			86.616	0.0916
	86.76	1.35172			86.79	0.84745			101.56	0.45445			86.716	0.09095
	86.86	1.35458			86.89	0.85709			101.66	0.45324			86.816	0.09028
	86.96	1.34967			86.99	0.84428			101.76	0.45128			86.916	0.09183
	87.06	1.35178			87.09	0.85108			101.86	0.45563			87.016	0.08872
	87.16	1.35433			87.19	0.85703			101.96	0.44686			87.116	0.09039
	87.26	1.34324			87.29	0.84942			102.06	0.45262			87.216	0.09025
	87.36	1.3467			87.39	0.849			102.16	0.44972			87.316	0.09156
	87.46	1.34532			87.49	0.85256			102.26	0.45334			87.416	0.08896
	87.56	1.34971			87.59	0.85832			102.36	0.45717			87.516	0.09231
	87.66	1.33966			87.69	0.85337			102.46	0.45272			87.616	0.0918
	87.76	1.34441			87.79	0.85883			102.56	0.44274			87.716	0.08931
	87.86	1.34359			87.89	0.85109			102.66	0.45021			87.816	0.09074
	87.96	1.34647			87.99	0.85114			102.76	0.45153			87.916	0.09119
	88.06	1.34557			88.09	0.85291			102.86	0.45507			88.016	0.08983
	88.16	1.34522			88.19	0.86249			102.96	0.44632			88.116	0.09083
	88.26	1.33865			88.29	0.85582			103.06	0.4525			88.216	0.09092
	88.36	1.34184			88.39	0.86769			103.16	0.44711			88.316	0.09087
	88.46	1.34414			88.49	0.84811			103.26	0.44787			88.416	0.08862
	88.56	1.34212			88.59	0.86785			103.36	0.45228			88.516	0.09065
	88.66	1.34171			88.69	0.85247			103.46	0.45718			88.616	0.09065
	88.76	1.33926			88.79	0.86709			103.56	0.06325			88.716	0.09104
	88.86	1.34909			88.89	0.86067			103.66	-0.01009			88.816	0.08962
	88.96	1.33708			88.99	0.85316			103.76	-0.01153			88.916	0.09025
	89.06	1.34474			89.09	0.85798			103.86	-0.00905			89.016	0.09069
	89.16	1.34098			89.19	0.85708			103.96	-0.01006			89.116	0.08865
	89.26	1.33997			89.29	0.85224			104.06	-0.01095			89.216	0.09123
	89.36	1.33776			89.39	0.86088			104.16	-0.00792			89.316	0.09183
	89.46	1.34168			89.49	0.85861			104.26	-0.01034			89.416	0.08925
	89.56	1.34381			89.59	0.86702			104.36	-0.009			89.516	0.09117
	89.66	1.34002			89.69	0.84994			104.46	-0.00656			89.616	0.08917
	89.76	1.33768			89.79	0.86479			104.56	-0.00848			89.716	0.0901
	89.86	1.34481			89.89	0.86032			104.66	-0.00943			89.816	0.09099
	89.96	1.33648			89.99	0.85431			104.76	-0.0087			89.916	0.08848
	90.06	1.34114			90.09	0.85936			104.86	-0.00583			90.016	0.09061
	90.16	1.33811			90.19	0.85168			104.96	-0.00819			90.116	0.08906
	90.26	1.3397			90.29	0.86558			105.06	-0.00681			90.216	0.08986
	90.36	1.33838			90.39	0.85528			105.16	-0.00611			90.316	0.09116
	90.46	1.33971			90.49	0.86067			105.26	-0.00891			90.416	0.0868
	90.56	1.33791			90.59	0.85729			105.36	-0.00489			90.516	0.09151
	90.66	1.33225			90.69	0.8605			105.46	-0.00581			90.616	0.08938
	90.76	1.33828			90.79	0.85564			105.56	-0.00668			90.716	0.09119
	90.86	1.33563			90.89	0.85889			105.66	-0.00573			90.816	0.08811
	90.96	1.33854			90.99	0.85469			105.76	-0.00679			90.916	0.08926
	91.06	1.33678			91.09	0.87134			105.86	-0.00474			91.016	0.09057
	91.16	1.33488			91.19	0.85225			105.96	-0.0068			91.116	0.08651
	91.26	1.33813			91.29	0.86402			106.06	-0.00524			91.216	0.09144
	91.36	1.33603			91.39	0.85578			106.16	-0.00537			91.316	0.08928
	91.46	1.33363			91.49	0.86157			106.26	-0.00577			91.416	0.08949
	91.56	1.33958			91.59	0.85238			106.36	-0.0025			91.516	0.08988
	91.66	1.32952			91.69	0.85057			106.46	-0.00494			91.616	0.08835
	91.76	1.33946			91.79	0.86424			106.56	-0.00758			91.716	0.09141
	91.86	1.33157			91.89	0.85901			106.66	-0.00386			91.816	0.08777
	91.96	1.33574			91.99	0.85647			106.76	-0.00379			91.916	0.08816
	92.06	1.33105			92.09	0.85321			106.86	-0.00448			92.016	0.09093
	92.16	1.3324			92.19	0.86188			106.96	-0.00362			92.116	0.08827
	92.26	1.33539			92.29	0.86422			107.06	-0.00556			92.216	0.08926
	92.36	1.32935			92.39	0.85839			107.16	-0.00388			92.316	0.09036
	92.46	1.33611			92.49	0.86822			107.26	-0.00328			92.416	0.0883
	92.56	1.33233			92.59	0.86596			107.36	-0.00457			92.516	0.08749
	92.66	1.33372			92.69	0.84698			107.46	-0.00202			92.616	0.08884
	92.76	1.32913			92.79	0.86687			107.56	-0.00595			92.716	0.08853
	92.86	1.33192			92.89	0.86045			107.66	-0.00428			92.816	0.08788
	92.96	1.33087			92.99	0.85601			107.76	-0.00033679			92.916	0.08917
	93.06	1.33196			93.09	0.86395			107.86	-0.00573			93.016	0.08946
	93.16	1.32921			93.19	0.86578			107.96	-0.000974437			93.116	0.08689
	93.26	1.33807			93.29	0.85942			108.06	-0.00364			93.216	0.09018
	93.36	1.3253			93.39	0.85717			108.16	-0.00749			93.316	0.08855
	93.46	1.33264			93.49	0.86085			108.26	-0.0032			93.416	0.08683
	93.56	1.32993			93.59	0.86836			108.36	-0.00252			93.516	0.08807
	93.66	1.33415			93.69	0.8612			108.46	-0.00226			93.616	0.089
	93.76	1.33134			93.79	0.85699			108.56	-0.00416			93.716	0.08752
	93.86	1.33324			93.89	0.85714			108.66	-0.00431			93.816	0.09007
	93.96	1.33007			93.99	0.85586			108.76	-0.00161			93.916	0.08672
	94.06	1.33224			94.09	0.85832			108.86	-0.00333			94.016	0.08911
	94.16	1.32753			94.19	0.86787			108.96	-0.00234			94.116	0.08809
	94.26	1.33597			94.29	0.86475			109.06	-0.0055			94.216	0.08823
	94.36	1.32496			94.39	0.85958			109.16	-0.00243			94.316	0.08704
	94.46	1.33152			94.49	0.86612			109.26	-0.00104			94.416	0.08901
	94.56	1.33144			94.59	0.86059			109.36	-0.0048			94.516	0.08735
	94.66	1.33089			94.69	0.86592			109.46	-0.00285			94.616	0.08754
	94.76	1.32708			94.79	0.85559			109.56	-0.00366			94.716	0.08948
	94.86	1.3283			94.89	0.86227			109.66	-0.00413			94.816	0.08603
	94.96	1.33041			94.99	0.85765			109.76	0.00115			94.916	0.08898
	95.06	1.32824			95.09	0.85351			109.86	-0.0061			95.016	0.08886
	95.16	1.32646			95.19	0.87063			109.96	-0.00203			95.116	0.08693
	95.26	1.33011			95.29	0.86799			110.06	-0.000405251			95.216	0.08887
	95.36	1.32626			95.39	0.85135			110.16	-0.00539			95.316	0.08657
	95.46	1.32898			95.49	0.85811			110.26	-0.000625806			95.416	0.08794
	95.56	1.32943			95.59	0.85869			110.36	-0.00134			95.516	0.08696
	95.66	1.3259			95.69	0.85504			110.46	-0.0045			95.616	0.08623
	95.76	1.33232			95.79	0.85943			110.56	-0.000809901			95.716	0.08997
	95.86	1.3215			95.89	0.86059			110.66	-0.00171			95.816	0.08467
	95.96	1.32829			95.99	0.86269			110.76	-0.00402			95.916	0.08694
	96.06	1.32359			96.09	0.85795			110.86	-0.00386			96.016	0.0878
	96.16	1.32983			96.19	0.85786			110.96	-0.00128			96.116	0.08461
	96.26	1.32722			96.29	0.86181			111.06	-0.000443176			96.216	0.08725
	96.36	1.32391			96.39	0.86013			111.16	-0.00362			96.316	0.08873
	96.46	1.32737			96.49	0.86129			111.26	-0.00296			96.416	0.08483
	96.56	1.32506			96.59	0.86477			111.36	-0.00156			96.516	0.08711
	96.66	1.32263			96.69	0.84409			111.46	-0.0024			96.616	0.08668
	96.76	1.3256			96.79	0.87235			111.56	-0.00417			96.716	0.08783
	96.86	1.32462			96.89	0.85769			111.66	-0.00156			96.816	0.08476
	96.96	1.32628			96.99	0.86031			111.76	-0.00372			96.916	0.08814
	97.06	1.32184			97.09	0.85697			111.86	-0.00392			97.016	0.08632
	97.16	1.3237			97.19	0.8614			111.96	-0.00173			97.116	0.08493
	97.26	1.32958			97.29	0.86592			112.06	-0.000271134			97.216	0.08736
	97.36	1.32149			97.39	0.85645			112.16	-0.00394			97.316	0.08719
	97.46	1.32952			97.49	0.85981			112.26	-0.000336606			97.416	0.08485
	97.56	1.32205			97.59	0.86023			112.36	-0.000165997			97.516	0.08782
	97.66	1.32738			97.69	0.84938			112.46	-0.00656			97.616	0.08465
	97.76	1.31992			97.79	0.86646			112.56	-0.00188			97.716	0.08851
	97.86	1.32495			97.89	0.86673			112.66	-0.00217			97.816	0.08557
	97.96	1.32556			97.99	0.85942			112.76	-0.00209			97.916	0.08598
	98.06	1.32151			98.09	0.85425			112.86	-0.00401			98.016	0.0867
	98.16	1.32277			98.19	0.85764			112.96	-0.000813836			98.116	0.08524
	98.26	1.32287			98.29	0.87043			113.06	-0.00192			98.216	0.08699
	98.36	1.3217			98.39	0.85316			113.16	-0.0033			98.316	0.08717
	98.46	1.32252			98.49	0.86329			113.26	-0.000923181			98.416	0.08555
	98.56	1.31813			98.59	0.86576			113.36	-0.00164			98.516	0.08589
	98.66	1.32613			98.69	0.85488			113.46	-0.00345			98.616	0.08548
	98.76	1.31957			98.79	0.8559			113.56	-0.00286			98.716	0.08725
	98.86	1.32225			98.89	0.85331			113.66	-0.00377			98.816	0.08354
	98.96	1.32044			98.99	0.85669			113.76	-0.00279			98.916	0.08537
	99.06	1.31857			99.09	0.85951			113.86	-0.0011			99.016	0.08549
	99.16	1.32067			99.19	0.85205			113.96	-0.00151			99.116	0.08507
	99.26	1.31916			99.29	0.86413			114.06	-0.000635903			99.216	0.08498
	99.36	1.32404			99.39	0.84595			114.16	-0.00351			99.316	0.08704
	99.46	1.31961			99.49	0.86455			114.26	-0.00207			99.416	0.0831
	99.56	1.32087			99.59	0.85529			114.36	-0.0016			99.516	0.08642
	99.66	1.31956			99.69	0.85294			114.46	-0.00376			99.616	0.08581
	99.76	1.3207			99.79	0.83882			114.56	-0.00117			99.716	0.08565
	99.86	1.31968			99.89	0.84659			114.66	-0.00121			99.816	0.08408
	99.96	1.32054			99.99	0.85327			114.76	-0.00331			99.916	0.08532
	100.06	1.31973			100.09	0.83486			114.86	-0.0016			100.016	0.08585
	100.16	1.31982			100.19	0.84861			114.96	-0.00281			100.116	0.08272
	100.26	1.31334			100.29	0.84208			115.06	-0.00185			100.216	0.08461
	100.36	1.32427			100.39	0.84442			115.16	-0.00116			100.316	0.08519
	100.46	1.31239			100.49	0.83744			115.26	-0.00374			100.416	0.08435
	100.56	1.31722			100.59	0.84268			115.36	-0.00218			100.516	0.08417
	100.66	1.3177			100.69	0.83275			115.46	-0.00306			100.616	0.08614
	100.76	1.31763			100.79	0.83977			115.56	-0.00256			100.716	0.0852
	100.86	1.31659			100.89	0.83301			115.66	0.00131			100.816	0.08352
	100.96	1.31318			100.99	0.84284			115.76	-0.00542			100.916	0.08513
	101.06	1.32015			101.09	0.82322			115.86	0.000377712			101.016	0.08576
	101.16	1.31296			101.19	0.83976			115.96	-0.00392			101.116	0.08061
	101.26	1.31611			101.29	0.82671			116.06	-0.00262			101.216	0.08651
	101.36	1.31287			101.39	0.83421			116.16	-0.00101			101.316	0.08389
	101.46	1.3147			101.49	0.82			116.26	-0.00359			101.416	0.0835
	101.56	1.31306			101.59	0.83724			116.36	-0.00154			101.516	0.08367
	101.66	1.31917			101.69	0.83608			116.46	-0.00278			101.616	0.08537
	101.76	1.31624			101.79	0.82756			116.56	0.000797461			101.716	0.08409
	101.86	1.31587			101.89	0.82781			116.66	-0.00254			101.816	0.083
	101.96	1.31386			101.99	0.84236			116.76	-0.00337			101.916	0.08458
	102.06	1.12395			102.09	0.8217			116.86	-0.00307			102.016	0.08665
	102.16	1.02604			102.19	0.83553			116.96	-0.000373433			102.116	0.08343
	102.26	0.03147			102.29	0.83323			117.06	-0.00346			102.216	0.03099
	102.36	0.03048			102.39	0.83767			117.16	-0.00067984			102.316	0.01305
	102.46	0.02987			102.49	0.83246			117.26	-0.00239			102.416	0.01661
	102.56	0.03148			102.59	0.83368			117.36	-0.0014			102.516	0.01236
	102.66	0.02914			102.69	0.35448			117.46	-0.00418			102.616	0.01399
	102.76	0.03117			102.79	0.08391			117.56	-0.0019			102.716	0.01263
	102.86	0.0283			102.89	0.08419			117.66	-0.00179			102.816	0.01238
	102.96	0.02824			102.99	0.08377			117.76	-0.00225			102.916	0.01172
	103.06	0.02965			103.09	0.07921			117.86	-0.0013			103.016	0.01322
	103.16	0.02846			103.19	0.08011			117.96	-0.000976391			103.116	0.01077
	103.26	0.02763			103.29	0.07342			118.06	-0.00348			103.216	0.01187
	103.36	0.02809			103.39	0.0828			118.16	-0.000927698			103.316	0.0114
	103.46	0.02572			103.49	0.07031			118.26	-0.00131			103.416	0.01253
	103.56	0.02877			103.59	0.07502			118.36	0.00113			103.516	0.01002
	103.66	0.02598			103.69	0.0717			118.46	-0.0042			103.616	0.01291
	103.76	0.02833			103.79	0.06791			118.56	-0.00284			103.716	0.00999
	103.86	0.02611			103.89	0.07086			118.66	-0.00184			103.816	0.00989
	103.96	0.02548			103.99	0.06845			118.76	-0.00377			103.916	0.01014
	104.06	0.02835			104.09	0.06834			118.86	0.000772229			104.016	0.01109
	104.16	0.02136			104.19	0.06944			118.96	-0.00262			104.116	0.01055
	104.26	0.02593			104.29	0.06375			119.06	-0.00309			104.216	0.0089
	104.36	0.0259			104.39	0.06575			119.16	-0.00306			104.316	0.01017
	104.46	0.02381			104.49	0.06314			119.26	-0.004			104.416	0.01129
	104.56	0.02666			104.59	0.06276			119.36	0.000226172			104.516	0.00895
	104.66	0.02533			104.69	0.06426			119.46	-0.00197			104.616	0.01083
	104.76	0.02526			104.79	0.0591			119.56	-0.0015			104.716	0.00921
	104.86	0.02417			104.89	0.06288			119.66	-0.00127			104.816	0.00829
	104.96	0.02151			104.99	0.05557			119.76	-0.00401			104.916	0.00937
	105.06	0.02779			105.09	0.06474			119.86	-0.00163			105.016	0.00898
	105.16	0.02034			105.19	0.05541			119.96	-0.00123			105.116	0.00987
	105.26	0.02317			105.29	0.05626			120.06	0.000485501			105.216	0.00826
	105.36	0.02652			105.39	0.06557			120.16	-0.000614794			105.316	0.00987
	105.46	0.02018			105.49	0.05028			120.26	-0.00279			105.416	0.00957
	105.56	0.02529			105.59	0.05717			120.36	-0.000674836			105.516	0.0064
	105.66	0.02326			105.69	0.0579			120.46	-0.00462			105.616	0.0095
	105.76	0.02491			105.79	0.05089			120.56	-0.00177			105.716	0.01028
	105.86	0.02154			105.89	0.05452			120.66	-0.001			105.816	0.00798
	105.96	0.02254			105.99	0.05102			120.76	-0.00421			105.916	0.00696
	106.06	0.02353			106.09	0.05754			120.86	-0.00113			106.016	0.00921
	106.16	0.02154			106.19	0.04982			120.96	-0.00135			106.116	0.00951
	106.26	0.02084			106.29	0.05463			121.06	-0.00166			106.216	0.00724
	106.36	0.02379			106.39	0.05298			121.16	-0.00179			106.316	0.0094
	106.46	0.02053			106.49	0.04815			121.26	-0.000846145			106.416	0.00812
	106.56	0.0225			106.59	0.05077			121.36	-0.00206			106.516	0.00755
	106.66	0.02087			106.69	0.05196			121.46	-0.00274			106.616	0.00738
	106.76	0.02403			106.79	0.04627			121.56	-0.00181			106.716	0.00905
	106.86	0.01791			106.89	0.05029			121.66	0.0018			106.816	0.00784
	106.96	0.02257			106.99	0.0479			121.76	-0.00427			106.916	0.00721
	107.06	0.02285			107.09	0.04996			121.86	-0.00214			107.016	0.00765
	107.16	0.01901			107.19	0.04688			121.96	-0.00249			107.116	0.00874
	107.26	0.02277			107.29	0.04477			122.06	-0.00113			107.216	0.00585
	107.36	0.02075			107.39	0.05344			122.16	-0.00192			107.316	0.00884
	107.46	0.02075			107.49	0.03986			122.26	-0.00366			107.416	0.00773
	107.56	0.02009			107.59	0.04919			122.36	-0.00102			107.516	0.00698
	107.66	0.0191			107.69	0.04527			122.46	0.00128			107.616	0.00717
	107.76	0.0243			107.79	0.0414			122.56	-0.00388			107.716	0.00778
	107.86	0.01865			107.89	0.04362			122.66	-0.00189			107.816	0.00824
	107.96	0.01867			107.99	0.04758			122.76	-0.00311			107.916	0.00576
	108.06	0.02335			108.09	0.04897			122.86	-0.000821645			108.016	0.00786
	108.16	0.01776			108.19	0.03549			122.96	-0.000302559			108.116	0.00837
	108.26	0.02107			108.29	0.04188			123.06	-0.00278			108.216	0.00575
	108.36	0.01888			108.39	0.04102			123.16	-0.00062602			108.316	0.00741
	108.46	0.02258			108.49	0.04606			123.26	-0.000753001			108.416	0.00679
	108.56	0.01632			108.59	0.03812			123.36	-0.00162			108.516	0.00614
	108.66	0.02158			108.69	0.04369			123.46	-0.00159			108.616	0.00708
	108.76	0.02029			108.79	0.04081			123.56	-0.00289			108.716	0.00666
	108.86	0.01825			108.89	0.03472			123.66	0.29629			108.816	0.00851
	108.96	0.02048			108.99	0.04567			123.76	0.48137			108.916	0.00514
	109.06	0.01779			109.09	0.03911			123.86	0.48038			109.016	0.00617
	109.16	0.02179			109.19	0.03735			123.96	0.47408			109.116	0.00854
	109.26	0.01777			109.29	0.04224			124.06	0.47069			109.216	0.00541
	109.36	0.01719			109.39	0.03792			124.16	0.46725			109.316	0.00589
	109.46	0.02061			109.49	0.04135			124.26	0.47001			109.416	0.00783
	109.56	0.01861			109.59	0.03456			124.36	0.46449			109.516	0.00589
	109.66	0.01785			109.69	0.03441			124.46	0.46567			109.616	0.00654
	109.76	0.0192			109.79	0.04313			124.56	0.46702			109.716	0.00585
	109.86	0.01987			109.89	0.03258			124.66	0.4673			109.816	0.00852
	109.96	0.01665			109.99	0.03606			124.76	0.45841			109.916	0.00334
	110.06	0.01749			110.09	0.03757			124.86	0.46064			110.016	0.00716
	110.16	0.02134			110.19	0.03565			124.96	0.45901			110.116	0.00856
	110.26	0.01534			110.29	0.03636			125.06	0.45985			110.216	0.00437
	110.36	0.01833			110.39	0.03421			125.16	0.45944			110.316	0.00639
	110.46	0.01835			110.49	0.03903			125.26	0.46229			110.416	0.0052
	110.56	0.01967			110.59	0.02896			125.36	0.44837			110.516	0.00629
	110.66	0.01637			110.69	0.03814			125.46	0.46278			110.616	0.00698
	110.76	0.0168			110.79	0.03698			125.56	0.4577			110.716	0.00583
	110.86	0.02086			110.89	0.02744			125.66	0.45667			110.816	0.00593
	110.96	0.015			110.99	0.03773			125.76	0.45973			110.916	0.00549
	111.06	0.0171			111.09	0.03341			125.86	0.45538			111.016	0.00651
	111.16	0.01912			111.19	0.02995			125.96	0.45725			111.116	0.00612
	111.26	0.01717			111.29	0.03014			126.06	0.45843			111.216	0.00566
	111.36	0.0184			111.39	0.03666			126.16	0.45789			111.316	0.00586
	111.46	0.01489			111.49	0.03029			126.26	0.45421			111.416	0.00501
	111.56	0.02143			111.59	0.02916			126.36	0.45511			111.516	0.00717
	111.66	0.01429			111.69	0.03366			126.46	0.4562			111.616	0.00376
	111.76	0.01966			111.79	0.03615			126.56	0.45717			111.716	0.00699
	111.86	0.01846			111.89	0.0283			126.66	0.45502			111.816	0.00663
	111.96	0.01491			111.99	0.02666			126.76	0.4558			111.916	0.00415
	112.06	0.01701			112.09	0.03026			126.86	0.45305			112.016	0.00669
	112.16	0.01719			112.19	0.03081			126.96	0.45482			112.116	0.00597
	112.26	0.01823			112.29	0.0307			127.06	0.4516			112.216	0.00471
	112.36	0.01434			112.39	0.03023			127.16	0.44818			112.316	0.00376
	112.46	0.01747			112.49	0.03093			127.26	0.45219			112.416	0.00774
	112.56	0.01937			112.59	0.02329			127.36	0.44607			112.516	0.00653
	112.66	0.01272			112.69	0.03217			127.46	0.45309			112.616	0.00318
	112.76	0.01878			112.79	0.03495			127.56	0.4548			112.716	0.00688
	112.86	0.0146			112.89	0.02479			127.66	0.45052			112.816	0.0063
	112.96	0.01887			112.99	0.02551			127.76	0.45023			112.916	0.00369
	113.06	0.01406			113.09	0.0342			127.86	0.45011			113.016	0.00543
	113.16	0.01549			113.19	0.02202			127.96	0.45079			113.116	0.00447
	113.26	0.01875			113.29	0.03004			128.06	0.44951			113.216	0.00799
	113.36	0.0139			113.39	0.02802			128.16	0.45191			113.316	0.00325
	113.46	0.01686			113.49	0.02613			128.26	0.45509			113.416	0.00474
	113.56	0.01679			113.59	0.02646			128.36	0.45124			113.516	0.0072
	113.66	0.01668			113.69	0.02733			128.46	0.44606			113.616	0.0038
	113.76	0.01632			113.79	0.02511			128.56	0.45082			113.716	0.00482
	113.86	0.0141			113.89	0.02461			128.66	0.44281			113.816	0.00666
	113.96	0.01885			113.99	0.02819			128.76	0.44822			113.916	0.00466
	114.06	0.01517			114.09	0.02453			128.86	0.44868			114.016	0.00343
	114.16	0.01659			114.19	0.02351			128.96	0.45349			114.116	0.00578
	114.26	0.01478			114.29	0.02525			129.06	0.44917			114.216	0.00622
	114.36	0.01515			114.39	0.0275			129.16	0.44549			114.316	0.00288
	114.46	0.01559			114.49	0.01707			129.26	0.45436			114.416	0.00615
	114.56	0.01603			114.59	0.02624			129.36	0.44848			114.516	0.0047
	114.66	0.01773			114.69	0.02117			129.46	0.45344			114.616	0.00582
	114.76	0.01392			114.79	0.02723			129.56	0.45134			114.716	0.00413
	114.86	0.01592			114.89	0.02205			129.66	0.45163			114.816	0.00501
	114.96	0.01646			114.99	0.02045			129.76	0.45162			114.916	0.00579
	115.06	0.01254			115.09	0.02916			129.86	0.45532			115.016	0.00469
	115.16	0.01635			115.19	0.01809			129.96	0.45174			115.116	0.00448
	115.26	0.01455			115.29	0.0238			130.06	0.45193			115.216	0.00623
	115.36	0.01769			115.39	0.02593			130.16	0.45708			115.316	0.00438
	115.46	0.0149			115.49	0.0192			130.26	0.45748			115.416	0.00421
	115.56	0.01308			115.59	0.0261			130.36	0.45625			115.516	0.00435
	115.66	0.01864			115.69	0.01973			130.46	0.45585			115.616	0.00552
	115.76	0.0115			115.79	0.01717			130.56	0.44905			115.716	0.00474
	115.86	0.01449			115.89	0.02341			130.66	0.45311			115.816	0.00455
	115.96	0.01781			115.99	0.02253			130.76	0.45518			115.916	0.00689
	116.06	0.01307			116.09	0.0228			130.86	0.45162			116.016	0.00282
	116.16	0.01514			116.19	0.01675			130.96	0.45644			116.116	0.00584
	116.26	0.01452			116.29	0.01998			131.06	0.45078			116.216	0.00491
	116.36	0.01659			116.39	0.02831			131.16	0.4532			116.316	0.00354
	116.46	0.01368			116.49	0.0105			131.26	0.45337			116.416	0.00516
	116.56	0.01389			116.59	0.02264			131.36	0.4535			116.516	0.00443
	116.66	0.01767			116.69	0.02124			131.46	0.45238			116.616	0.00435
	116.76	0.01042			116.79	0.01866			131.56	0.45719			116.716	0.00336
	116.86	0.01648			116.89	0.01686			131.66	0.45137			116.816	0.00522
	116.96	0.01484			116.99	0.01955			131.76	0.465			116.916	0.00663
	117.06	0.0146			117.09	0.02103			131.86	0.45191			117.016	0.00312
	117.16	0.01407			117.19	0.01196			131.96	0.45718			117.116	0.00402
	117.26	0.01243			117.29	0.02318			132.06	0.45589			117.216	0.00547
	117.36	0.01665			117.39	0.02257			132.16	0.45539			117.316	0.00243
	117.46	0.01215			117.49	0.01418			132.26	0.45565			117.416	0.00486
	117.56	0.01424			117.59	0.02037			132.36	0.45608			117.516	0.00574
	117.66	0.01601			117.69	0.01588			132.46	0.45387			117.616	0.00395
	117.76	0.01205			117.79	0.0196			132.56	0.46086			117.716	0.0029
	117.86	0.01486			117.89	0.01575			132.66	0.45341			117.816	0.00536
	117.96	0.01291			117.99	0.0186			132.76	0.45491			117.916	0.00566
	118.06	0.01617			118.09	0.02152			132.86	0.45295			118.016	0.00306
	118.16	0.01324			118.19	0.00959			132.96	0.45892			118.116	0.00426
	118.26	0.01357			118.29	0.01767			133.06	0.45125			118.216	0.00388
	118.36	0.01731			118.39	0.02376			133.16	0.45221			118.316	0.00538
	118.46	0.01009			118.49	0.00696			133.26	0.4539			118.416	0.00246
	118.56	0.01536			118.59	0.01942			133.36	0.45312			118.516	0.00559
	118.66	0.01405			118.69	0.01595			133.46	0.45066			118.616	0.00461
	118.76	0.01301			118.79	0.02376			133.56	0.45509			118.716	0.00317
	118.86	0.01406			118.89	0.00696			133.66	0.45567			118.816	0.00565
	118.96	0.0122			118.99	0.01942			133.76	0.45855			118.916	0.00414
	119.06	0.0152			119.09	0.01595			133.86	0.45518			119.016	0.0028
	119.16	0.0137			119.19	0.01164			133.96	0.45929			119.116	0.00481
	119.26	0.01441			119.29	0.01433			134.06	0.45769			119.216	0.00476
	119.36	0.01111			119.39	0.02169			134.16	0.45546			119.316	0.00548
	119.46	0.016			119.49	0.00783			134.26	0.4577			119.416	0.00278
	119.56	0.01221			119.59	0.02145			134.36	0.45681			119.516	0.00489
	119.66	0.01265			119.69	0.0139			134.46	0.45345			119.616	0.00538
	119.76	0.01649			119.79	0.01534			134.56	0.45677			119.716	0.00238
	119.86	0.00958			119.89	0.01064			134.66	0.45863			119.816	0.00507
	119.96	0.01488			119.99	0.01141			134.76	0.45884			119.916	0.00237
	120.06	0.01288			120.09	0.0198			134.86	0.45582			120.016	0.00463
	120.16	0.01198			120.19	0.00918			134.96	0.45992			120.116	0.00362
	120.26	0.01392			120.29	0.01705			135.06	0.45718			120.216	0.00393
	120.36	0.01307			120.39	0.01694			135.16	0.45685			120.316	0.00523
	120.46	0.01578			120.49	0.00639			135.26	0.4527			120.416	0.00297
	120.56	0.01119			120.59	0.01389			135.36	0.45791			120.516	0.00522
	120.66	0.0124			120.69	0.01351			135.46	0.45132			120.616	0.0055
	120.76	0.01452			120.79	0.01685			135.56	0.46097			120.716	0.00269
	120.86	0.01077			120.89	0.00717			135.66	0.45077			120.816	0.00394
	120.96	0.01465			120.99	0.01139			135.76	0.45549			120.916	0.00452
	121.06	0.01257			121.09	0.02095			135.86	0.45805			121.016	0.00393
	121.16	0.01524			121.19	0.00878			135.96	0.45696			121.116	0.00373
	121.26	0.0115			121.29	0.01091			136.06	0.45435			121.216	0.00326
	121.36	0.01337			121.39	0.01606			136.16	0.45602			121.316	0.00521
	121.46	0.013			121.49	0.00954			136.26	0.4579			121.416	0.00302
	121.56	0.01206			121.59	0.01254			136.36	0.45586			121.516	0.0036
	121.66	0.01297			121.69	0.00954			136.46	0.45608			121.616	0.00377
	121.76	0.0104			121.79	0.01163			136.56	0.45767			121.716	0.00301
	121.86	0.01368			121.89	0.01163			136.66	0.45097			121.816	0.00445
	121.96	0.01143			121.99	0.01453			136.76	0.45449			121.916	0.00484
	122.06	0.01227			122.09	0.01377			136.86	0.4517			122.016	0.00355
	122.16	1.21524			122.19	0.00571			136.96	0.4465			122.116	0.00326
	122.26	1.45323			122.29	0.01373			137.06	0.45614			122.216	0.00476
	122.36	1.42269			122.39	0.01224			137.16	0.45164			122.316	0.08503
	122.46	1.4017			122.49	0.00978			137.26	0.45542			122.416	0.11547
	122.56	1.384			122.59	0.01114			137.36	0.45469			122.516	0.10107
	122.66	1.37503			122.69	0.0106			137.46	0.45648			122.616	0.09418
	122.76	1.365			122.79	0.40949			137.56	0.45315			122.716	0.08876
	122.86	1.36268			122.89	0.78962			137.66	0.45526			122.816	0.09043
	122.96	1.3502			122.99	0.7813			137.76	0.45331			122.916	0.08562
	123.06	1.35031			123.09	0.78593			137.86	0.45859			123.016	0.0848
	123.16	1.35041			123.19	0.78386			137.96	0.45138			123.116	0.08539
	123.26	1.34495			123.29	0.78626			138.06	0.45856			123.216	0.08442
	123.36	1.34504			123.39	0.78987			138.16	0.45325			123.316	0.08352
	123.46	1.33692			123.49	0.78725			138.26	0.45361			123.416	0.08176
	123.56	1.34473			123.59	0.7813			138.36	0.45041			123.516	0.08329
	123.66	1.33157			123.69	0.79246			138.46	0.45536			123.616	0.08355
	123.76	1.33087			123.79	0.78586			138.56	0.45555			123.716	0.08153
	123.86	1.33436			123.89	0.78592			138.66	0.45173			123.816	0.08232
	123.96	1.3286			123.99	0.78997			138.76	0.45295			123.916	0.08195
	124.06	1.33145			124.09	0.78744			138.86	0.45365			124.016	0.08085
	124.16	1.3306			124.19	0.78746			138.96	0.45191			124.116	0.08157
	124.26	1.32699			124.29	0.79313			139.06	0.45525			124.216	0.08459
	124.36	1.32466			124.39	0.79727			139.16	0.45331			124.316	0.0801
	124.46	1.32488			124.49	0.78009			139.26	0.4475			124.416	0.08039
	124.56	1.32582			124.59	0.79463			139.36	0.45386			124.516	0.08259
	124.66	1.32269			124.69	0.79181			139.46	0.45213			124.616	0.08281
	124.76	1.32161			124.79	0.79534			139.56	0.45609			124.716	0.07808
	124.86	1.3272			124.89	0.79238			139.66	0.44863			124.816	0.08225
	124.96	1.32079			124.99	0.79398			139.76	0.45748			124.916	0.08102
	125.06	1.32347			125.09	0.80551			139.86	0.45346			125.016	0.08037
	125.16	1.31809			125.19	0.79889			139.96	0.45183			125.116	0.08044
	125.26	1.32198			125.29	0.79468			140.06	0.45555			125.216	0.08186
	125.36	1.31906			125.39	0.79273			140.16	0.45738			125.316	0.08222
	125.46	1.31861			125.49	0.80606			140.26	0.45277			125.416	0.07958
	125.56	1.31981			125.59	0.7864			140.36	0.4552			125.516	0.08137
	125.66	1.31555			125.69	0.80756			140.46	0.45433			125.616	0.08323
	125.76	1.31995			125.79	0.8035			140.56	0.45962			125.716	0.07979
	125.86	1.31442			125.89	0.80289			140.66	0.44807			125.816	0.0811
	125.96	1.32146			125.99	0.79924			140.76	0.45157			125.916	0.08139
	126.06	1.31313			126.09	0.80792			140.86	0.45357			126.016	0.08012
	126.16	1.32035			126.19	0.79316			140.96	0.4509			126.116	0.08016
	126.26	1.31255			126.29	0.81202			141.06	0.4515			126.216	0.08142
	126.36	1.31434			126.39	0.80342			141.16	0.4583			126.316	0.08289
	126.46	1.31374			126.49	0.81509			141.26	0.45217			126.416	0.07849
	126.56	1.31803			126.59	0.79971			141.36	0.45823			126.516	0.08084
	126.66	1.31313			126.69	0.81036			141.46	0.44874			126.616	0.08145
	126.76	1.31416			126.79	0.8117			141.56	0.45392			126.716	0.08075
	126.86	1.31255			126.89	0.80271			141.66	0.45238			126.816	0.08113
	126.96	1.31524			126.99	0.81405			141.76	0.45638			126.916	0.08065
	127.06	1.30941			127.09	0.80371			141.86	0.4512			127.016	0.0815
	127.16	1.31262			127.19	0.81124			141.96	0.44997			127.116	0.07918
	127.26	1.31383			127.29	0.8073			142.06	0.45321			127.216	0.08258
	127.36	1.30999			127.39	0.8104			142.16	0.45196			127.316	0.08118
	127.46	1.31162			127.49	0.81904			142.26	0.44699			127.416	0.08017
	127.56	1.30744			127.59	0.8049			142.36	0.45493			127.516	0.082
	127.66	1.31373			127.69	0.81441			142.46	0.45059			127.616	0.08171
	127.76	1.30423			127.79	0.81788			142.56	0.45144			127.716	0.07922
	127.86	1.31142			127.89	0.7966			142.66	0.44536			127.816	0.08124
	127.96	1.30892			127.99	0.82142			142.76	0.44736			127.916	0.08072
	128.06	1.31071			128.09	0.80754			142.86	0.4492			128.016	0.08312
	128.16	1.30581			128.19	0.80961			142.96	0.44893			128.116	0.07837
	128.26	1.30954			128.29	0.8042			143.06	0.44825			128.216	0.08292
	128.36	1.31021			128.39	0.81275			143.16	0.45407			128.316	0.08284
	128.46	1.3049			128.49	0.81037			143.26	0.44684			128.416	0.07897
	128.56	1.31076			128.59	0.81367			143.36	0.44669			128.516	0.07973
	128.66	1.30963			128.69	0.81			143.46	0.4532			128.616	0.0824
	128.76	1.30929			128.79	0.81236			143.56	0.44943			128.716	0.08058
	128.86	1.3062			128.89	0.8166			143.66	0.44486			128.816	0.08023
	128.96	1.30912			128.99	0.81046			143.76	0.27334			128.916	0.08016
	129.06	1.30943			129.09	0.81796			143.86	-0.00422			129.016	0.08129
	129.16	1.30533			129.19	0.81031			143.96	-0.01156			129.116	0.07952
	129.26	1.30734			129.29	0.82054			144.06	-0.00692			129.216	0.08236
	129.36	1.3114			129.39	0.81213			144.16	-0.01004			129.316	0.08097
	129.46	1.30305			129.49	0.81933			144.26	-0.01107			129.416	0.07931
	129.56	1.30266			129.59	0.81318			144.36	-0.00945			129.516	0.08082
	129.66	1.30689			129.69	0.81774			144.46	-0.01039			129.616	0.08168
	129.76	1.30403			129.79	0.81708			144.56	-0.0102			129.716	0.0813
	129.86	1.30725			129.89	0.81081			144.66	-0.01292			129.816	0.08083
	129.96	1.30163			129.99	0.81737			144.76	-0.00848			129.916	0.07938
	130.06	1.30679			130.09	0.80868			144.86	-0.00715			130.016	0.08201
	130.16	1.29762			130.19	0.81877			144.96	-0.01159			130.116	0.079
	130.26	1.30872			130.29	0.81118			145.06	-0.00541			130.216	0.0814
	130.36	1.30012			130.39	0.82128			145.16	-0.00815			130.316	0.08174
	130.46	1.30352			130.49	0.81591			145.26	-0.01125			130.416	0.07847
	130.56	1.29933			130.59	0.8103			145.36	-0.00832			130.516	0.08031
	130.66	1.30321			130.69	0.80974			145.46	-0.00921			130.616	0.08089
	130.76	1.30243			130.79	0.82096			145.56	-0.00671			130.716	0.08048
	130.86	1.3017			130.89	0.8091			145.66	-0.00869			130.816	0.07827
	130.96	1.30001			130.99	0.82001			145.76	-0.00954			130.916	0.08074
	131.06	1.30364			131.09	0.80795			145.86	-0.00689			131.016	0.08057
	131.16	1.29903			131.19	0.82044			145.96	-0.01039			131.116	0.07918
	131.26	1.30546			131.29	0.81084			146.06	-0.00834			131.216	0.08052
	131.36	1.30241			131.39	0.8243			146.16	-0.00617			131.316	0.08034
	131.46	1.30013			131.49	0.8193			146.26	-0.00795			131.416	0.08026
	131.56	1.30418			131.59	0.80723			146.36	-0.0048			131.516	0.07933
	131.66	1.29715			131.69	0.81958			146.46	-0.00775			131.616	0.07984
	131.76	1.3031			131.79	0.81791			146.56	-0.0069			131.716	0.08155
	131.86	1.29742			131.89	0.81133			146.66	-0.00563			131.816	0.07876
	131.96	1.3033			131.99	0.81655			146.76	-0.00859			131.916	0.08045
	132.06	1.29729			132.09	0.81829			146.86	-0.00417			132.016	0.08089
	132.16	1.29741			132.19	0.81889			146.96	-0.01009			132.116	0.07915
	132.26	1.30016			132.29	0.82272			147.06	-0.0055			132.216	0.08148
	132.36	1.29896			132.39	0.81641			147.16	-0.00444			132.316	0.07779
	132.46	1.3018			132.49	0.82304			147.26	-0.00838			132.416	0.08099
	132.56	1.29623			132.59	0.81063			147.36	-0.00536			132.516	0.07812
	132.66	1.29767			132.69	0.81454			147.46	-0.00702			132.616	0.0805
	132.76	1.30027			132.79	0.8208			147.56	-0.00476			132.716	0.08012
	132.86	1.29881			132.89	0.81479			147.66	-0.00644			132.816	0.07945
	132.96	1.29638			132.99	0.81852			147.76	-0.00563			132.916	0.07907
	133.06	1.29744			133.09	0.81793			147.86	-0.0083			133.016	0.08088
	133.16	1.3036			133.19	0.81051			147.96	-0.00489			133.116	0.0779
	133.26	1.29708			133.29	0.82931			148.06	-0.00429			133.216	0.0789
	133.36	1.29603			133.39	0.81426			148.16	-0.00524			133.316	0.07948
	133.46	1.29884			133.49	0.81278			148.26	-0.00685			133.416	0.07922
	133.56	1.29454			133.59	0.82258			148.36	-0.0044			133.516	0.07815
	133.66	1.29843			133.69	0.81554			148.46	-0.00442			133.616	0.07871
	133.76	1.29303			133.79	0.82898			148.56	-0.00534			133.716	0.08116
	133.86	1.30172			133.89	0.81225			148.66	-0.00368			133.816	0.07598
	133.96	1.293			133.99	0.82422			148.76	-0.00537			133.916	0.07983
	134.06	1.29688			134.09	0.81869			148.86	-0.00348			134.016	0.07909
	134.16	1.29799			134.19	0.81742			148.96	-0.00689			134.116	0.07891
	134.26	1.29567			134.29	0.81521			149.06	-0.00476			134.216	0.079
	134.36	1.29393			134.39	0.82065			149.16	-0.00587			134.316	0.07907
	134.46	1.29307			134.49	0.82866			149.26	-0.00618			134.416	0.08066
	134.56	1.29714			134.59	0.81264			149.36	-0.00388			134.516	0.07821
	134.66	1.29408			134.69	0.81796			149.46	-0.0041			134.616	0.07932
	134.76	1.29391			134.79	0.82714			149.56	-0.0068			134.716	0.07923
	134.86	1.29706			134.89	0.81174			149.66	-0.00328			134.816	0.07701
	134.96	1.28991			134.99	0.82346			149.76	-0.00289			134.916	0.07907
	135.06	1.2947			135.09	0.81777			149.86	-0.00532			135.016	0.07848
	135.16	1.29673			135.19	0.81698			149.96	-0.00361			135.116	0.07791
	135.26	1.29191			135.29	0.81417			150.06	-0.00466			135.216	0.07629
	135.36	1.29651			135.39	0.82064			150.16	-0.00872			135.316	0.07946
	135.46	1.2918			135.49	0.82448			150.26	-0.00317			135.416	0.07988
	135.56	1.29548			135.59	0.8132			150.36	-0.00523			135.516	0.07858
	135.66	1.29182			135.69	0.82141			150.46	-0.00598			135.616	0.07905
	135.76	1.29415			135.79	0.81895			150.56	-0.00629			135.716	0.07885
	135.86	1.2949			135.89	0.81537			150.66	-0.00454			135.816	0.07751
	135.96	1.28856			135.99	0.8151			150.76	-0.00249			135.916	0.07867
	136.06	1.29657			136.09	0.8299			150.86	-0.00689			136.016	0.07797
	136.16	1.28733			136.19	0.81107			150.96	-0.00135			136.116	0.07854
	136.26	1.29516			136.29	0.81823			151.06	-0.0036			136.216	0.07746
	136.36	1.29303			136.39	0.81521			151.16	-0.00704			136.316	0.07745
	136.46	1.2907			136.49	0.82523			151.26	-0.00218			136.416	0.07981
	136.56	1.29592			136.59	0.81688			151.36	-0.00444			136.516	0.0783
	136.66	1.2912			136.69	0.82959			151.46	-0.00574			136.616	0.07793
	136.76	1.29491			136.79	0.80972			151.56	-0.0032			136.716	0.07716
	136.86	1.29142			136.89	0.82281			151.66	-0.00516			136.816	0.07809
	136.96	1.291			136.99	0.81916			151.76	-0.00516			136.916	0.07751
	137.06	1.29284			137.09	0.81678			151.86	-0.00501			137.016	0.07738
	137.16	1.29192			137.19	0.81909			151.96	-0.00356			137.116	0.07999
	137.26	1.29357			137.29	0.81571			152.06	-0.00183			137.216	0.07532
	137.36	1.29217			137.39	0.8126			152.16	-0.00619			137.316	0.07786
	137.46	1.29292			137.49	0.81785			152.26	-0.00165			137.416	0.07784
	137.56	1.29132			137.59	0.81369			152.36	-0.00375			137.516	0.07717
	137.66	1.28926			137.69	0.81405			152.46	-0.00784			137.616	0.07832
	137.76	1.29062			137.79	0.81587			152.56	-0.00193			137.716	0.0774
	137.86	1.28896			137.89	0.81383			152.66	-0.00209			137.816	0.07805
	137.96	1.29205			137.99	0.82237			152.76	-0.00568			137.916	0.07698
	138.06	1.28799			138.09	0.80834			152.86	-0.00317			138.016	0.07609
	138.16	1.2936			138.19	0.81763			152.96	-0.00447			138.116	0.0785
	138.26	1.29319			138.29	0.81514			153.06	-0.00368			138.216	0.07545
	138.36	1.28937			138.39	0.81401			153.16	-0.00381			138.316	0.07672
	138.46	1.28861			138.49	0.81395			153.26	-0.00379			138.416	0.07866
	138.56	1.28676			138.59	0.81812			153.36	-0.000826984			138.516	0.07665
	138.66	1.29281			138.69	0.81547			153.46	-0.0076			138.616	0.07676
	138.76	1.28903			138.79	0.81651			153.56	-0.00433			138.716	0.07675
	138.86	1.28597			138.89	0.81059			153.66	-0.0018			138.816	0.07528
	138.96	1.29139			138.99	0.81221			153.76	-0.0055			138.916	0.07767
	139.06	1.28744			139.09	0.81345			153.86	-0.00319			139.016	0.07694
	139.16	1.29015			139.19	0.81892			153.96	-0.00428			139.116	0.07763
	139.26	1.29021			139.29	0.81139			154.06	-0.00241			139.216	0.0752
	139.36	1.28851			139.39	0.81395			154.16	-0.00342			139.316	0.07804
	139.46	1.28646			139.49	0.82244			154.26	-0.00394			139.416	0.0769
	139.56	1.28705			139.59	0.80037			154.36	-0.00325			139.516	0.07616
	139.66	1.29099			139.69	0.82136			154.46	-0.00593			139.616	0.07678
	139.76	1.285			139.79	0.81163			154.56	-0.000431765			139.716	0.07681
	139.86	1.28513			139.89	0.81266			154.66	-0.00392			139.816	0.07611
	139.96	1.2857			139.99	0.80835			154.76	-0.00588			139.916	0.07534
	140.06	1.28752			140.09	0.81029			154.86	-0.00048766			140.016	0.07649
	140.16	1.28726			140.19	0.81957			154.96	-0.00378			140.116	0.07756
	140.26	1.28793			140.29	0.81085			155.06	-0.00578			140.216	0.07407
	140.36	1.28825			140.39	0.81271			155.16	-0.00324			140.316	0.07693
	140.46	1.28673			140.49	0.81059			155.26	-0.0034			140.416	0.07716
	140.56	1.2858			140.59	0.81333			155.36	-0.00248			140.516	0.07477
	140.66	1.28584			140.69	0.80771			155.46	-0.00561			140.616	0.07743
	140.76	1.28726			140.79	0.8078			155.56	-0.000523263			140.716	0.07706
	140.86	1.28808			140.89	0.80824			155.66	-0.00476			140.816	0.0754
	140.96	1.28564			140.99	0.81785			155.76	-0.00161			140.916	0.07443
	141.06	1.28666			141.09	0.80163			155.86	-0.00299			141.016	0.07719
	141.16	1.28588			141.19	0.82441			155.96	-0.0034			141.116	0.0774
	141.26	1.28323			141.29	0.8012			156.06	-0.00212			141.216	0.07533
	141.36	1.28792			141.39	0.81296			156.16	-0.00648			141.316	0.07687
	141.46	1.28386			141.49	0.80783			156.26	0.000494135			141.416	0.07762
	141.56	1.28703			141.59	0.81179			156.36	-0.00461			141.516	0.07446
	141.66	1.28354			141.69	0.81183			156.46	-0.00602			141.616	0.07629
	141.76	1.28765			141.79	0.81373			156.56	-0.0013			141.716	0.07544
	141.86	1.28442			141.89	0.81559			156.66	-0.002			141.816	0.07597
	141.96	1.28598			141.99	0.80929			156.76	-0.00382			141.916	0.07401
	142.06	1.2835			142.09	0.81089			156.86	-0.00384			142.016	0.07625
	142.16	1.28094			142.19	0.81368			156.96	-0.00392			142.116	0.07632
	142.26	1.23114			142.29	0.80173			157.06	-0.00383			142.216	0.07417
	142.36	1.0217			142.39	0.80823			157.16	-0.00444			142.316	0.0751
	142.46	0.02219			142.49	0.82135			157.26	-0.00286			142.416	0.05821
	142.56	0.02707			142.59	0.7996			157.36	-0.0014			142.516	0.01128
	142.66	0.02606			142.69	0.8148			157.46	-0.00575			142.616	0.014
	142.76	0.02735			142.79	0.80719			157.56	-0.00217			142.716	0.0139
	142.86	0.02414			142.89	0.66542			157.66	-0.000344658			142.816	0.01281
	142.96	0.02534			142.99	0.0779			157.76	-0.00435			142.916	0.01257
	143.06	0.02895			143.09	0.07569			157.86	-0.00478			143.016	0.01042
	143.16	0.02308			143.19	0.07982			157.96	-0.00322			143.116	0.01221
	143.26	0.02593			143.29	0.06628			158.06	-0.00226			143.216	0.00948
	143.36	0.02685			143.39	0.07147			158.16	-0.00574			143.316	0.01138
	143.46	0.02446			143.49	0.07366			158.26	-0.000540777			143.416	0.0117
	143.56	0.02349			143.59	0.07982			158.36	-0.00335			143.516	0.00928
	143.66	0.02464			143.691	0.06628			158.46	-0.0041			143.616	0.01046
	143.76	0.0263			143.791	0.07147			158.56	-0.00246			143.716	0.01094
	143.86	0.02222			143.891	0.07366			158.66	-0.00119			143.816	0.01029
	143.96	0.02313			143.991	0.05995			158.76	-0.00358			143.916	0.00949
	144.06	0.02847			144.091	0.06276			158.86	-0.00323			144.016	0.01
	144.16	0.01921			144.191	0.06316			158.96	-0.00564			144.116	0.0099
	144.26	0.02444			144.291	0.05776			159.06	-0.00304			144.216	0.00956
	144.36	0.02365			144.391	0.05886			159.16	-0.00378			144.316	0.00985
	144.46	0.02185			144.491	0.05972			159.26	-0.00236			144.416	0.01093
	144.56	0.0231			144.591	0.05206			159.36	-0.00183			144.516	0.00791
	144.66	0.02236			144.691	0.06111			159.46	-0.00567			144.616	0.00959
	144.76	0.0249			144.791	0.05679			159.56	-0.00162			144.716	0.00947
	144.86	0.02098			144.891	0.05391			159.66	-0.00188			144.816	0.00903
	144.96	0.02156			144.991	0.05147			159.76	-0.00289			144.916	0.00914
	145.06	0.02402			145.091	0.05491			159.86	-0.00293			145.016	0.00898
	145.16	0.01802			145.191	0.05421			159.96	-0.00188			145.116	0.00947
	145.26	0.02401			145.291	0.04882			160.06	-0.00118			145.216	0.00654
	145.36	0.02318			145.391	0.05639			160.16	-0.00428			145.316	0.00903
	145.46	0.02335			145.491	0.05387			160.26	-0.00484			145.416	0.0095
	145.56	0.01857			145.591	0.04414			160.36	-0.0023			145.516	0.00854
	145.66	0.02148			145.691	0.05151			160.46	-0.00488			145.616	0.00797
	145.76	0.02488			145.791	0.05091			160.56	-0.00187			145.716	0.00941
	145.86	0.01629			145.891	0.04519			160.66	-0.0011			145.816	0.00623
	145.96	0.02139			145.991	0.05024			160.76	-0.00467			145.916	0.00938
	146.06	0.02088			146.091	0.04674			160.86	-0.00406			146.016	0.0075
	146.16	0.02154			146.191	0.04705			160.96	-0.00329			146.116	0.00887
	146.26	0.01951			146.291	0.04514			161.06	-0.00378			146.216	0.00691
	146.36	0.02065			146.391	0.04686			161.16	-0.00184			146.316	0.00835
	146.46	0.02172			146.491	0.04642			161.26	-0.00228			146.416	0.01015
	146.56	0.01825			146.591	0.04882			161.36	-0.00292			146.516	0.00518
	146.66	0.02139			146.691	0.05639			161.46	-0.00628			146.616	0.00926
	146.76	0.02176			146.791	0.05387			161.56	-0.000458096			146.716	0.00731
	146.86	0.0176			146.891	0.04414			161.66	-0.00274			146.816	0.00783
	146.96	0.01903			146.991	0.04238			161.76	-0.00419			146.916	0.0066
	147.06	0.02034			147.091	0.04309			161.86	-0.00132			147.016	0.00722
	147.16	0.02087			147.191	0.04331			161.96	-0.00264			147.116	0.00787
	147.26	0.01767			147.291	0.04083			162.06	-0.00184			147.216	0.00703
	147.36	0.01858			147.391	0.0405			162.16	-0.00575			147.316	0.00699
	147.46	0.02174			147.491	0.04632			162.26	-0.00251			147.416	0.00772
	147.56	0.01877			147.591	0.03606			162.36	-0.00117			147.516	0.00692
	147.66	0.01766			147.691	0.04198			162.46	-0.00581			147.616	0.00733
	147.76	0.02057			147.791	0.0412			162.56	-0.00388			147.716	0.00844
	147.86	0.01885			147.891	0.03651			162.66	-2.70585e-05			147.816	0.00609
	147.96	0.01799			147.991	0.04169			162.76	-0.00224			147.916	0.00689
	148.06	0.01731			148.091	0.03642			162.86	-0.00211			148.016	0.00703
	148.16	0.02301			148.191	0.04059			162.96	-0.00382			148.116	0.00739
	148.26	0.01432			148.291	0.03817			163.06	-0.00276			148.216	0.00574
	148.36	0.02016			148.391	0.0379			163.16	-0.00355			148.316	0.00668
	148.46	0.0181			148.491	0.04144			163.26	-0.0023			148.416	0.00794
	148.56	0.01819			148.591	0.03266			163.36	-0.00307			148.516	0.005
	148.66	0.01776			148.691	0.04107			163.46	-0.0043			148.616	0.00707
	148.76	0.01725			148.791	0.03496			163.56	-0.00292			148.716	0.00707
	148.86	0.022			148.891	0.03388			163.66	-0.0018			148.816	0.00589
	148.96	0.01524			148.991	0.03569			163.76	-0.00522			148.916	0.00526
	149.06	0.01659			149.091	0.03751			163.86	0.07941			149.016	0.00654
	149.16	0.01979			149.191	0.03308			163.96	0.47785			149.116	0.00684
	149.26	0.0163			149.291	0.03437			164.46	0.47894			149.216	0.00531
	149.36	0.01814			149.391	0.0372			164.66	0.48068			149.316	0.00664
	149.46	0.0173			149.491	0.03771			164.86	0.48081			149.416	0.00709
	149.56	0.02026			149.591	0.02719			164.96	0.48075			149.516	0.00571
	149.66	0.01546			149.691	0.03761			165.16	0.48079			149.616	0.00641
	149.76	0.01612			149.791	0.03513			165.26	0.47835			149.716	0.00621
	149.86	0.01983			149.891	0.03269			165.46	0.47754			149.816	0.00632
	149.96	0.01537			149.991	0.03017			165.56	0.48083			149.916	0.00345
	150.06	0.02011			150.091	0.03209			165.76	0.48029			150.016	0.00718
	150.16	0.01689			150.191	0.03125			165.86	0.48129			150.116	0.00748
	150.26	0.01686			150.291	0.03023			165.96	0.47492			150.216	0.00407
	150.36	0.01535			150.391	0.03084			166.06	0.48035			150.316	0.00643
	150.46	0.01873			150.491	0.03523			166.16	0.47818			150.416	0.00705
	150.56	0.01735			150.591	0.02742			166.36	0.47537			150.516	0.00484
	150.66	0.01318			150.691	0.03303			166.56	0.4802			150.616	0.00541
	150.76	0.01854			150.791	0.03279			166.76	0.47193			150.716	0.00585
	150.86	0.01845			150.891	0.02911			166.86	0.48055			150.816	0.007
	150.96	0.01409			150.991	0.02912			166.96	0.47484			150.916	0.00337
	151.06	0.01756			151.091	0.03199			167.06	0.47805			151.016	0.00675
	151.16	0.01563			151.191	0.02752			167.16	0.47993			151.116	0.00713
	151.26	0.01894			151.291	0.02969			167.36	0.47412			151.216	0.00436
	151.36	0.01341			151.391	0.02695			167.46	0.47985			151.316	0.00593
	151.46	0.01617			151.491	0.03226			167.56	0.47833			151.416	0.00533
	151.56	0.01792			151.591	0.02424			167.66	0.47816			151.516	0.006
	151.66	0.01441			151.691	0.02896			167.76	0.47407			151.616	0.005
	151.76	0.01823			151.791	0.03011			167.86	0.47975			151.716	0.00605
	151.86	0.01682			151.891	0.02247			167.96	0.4732			151.816	0.00639
	151.96	0.01622			151.991	0.03013			168.06	0.47758			151.916	0.00342
	152.06	0.01421			152.091	0.03001			168.16	0.47461			152.016	0.00677
	152.16	0.01569			152.191	0.02495			168.26	0.47233			152.116	0.00574
	152.26	0.01857			152.291	0.02528			168.36	0.47286			152.216	0.004
	152.36	0.01216			152.391	0.02471			168.46	0.47495			152.316	0.00515
	152.46	0.01656			152.491	0.02691			168.56	0.47641			152.416	0.00545
	152.56	0.01768			152.591	0.02223			168.66	0.47651			152.516	0.00528
	152.66	0.01147			152.691	0.02912			168.76	0.46966			152.616	0.00552
	152.76	0.01735			152.791	0.02711			168.86	0.47352			152.716	0.00479
	152.86	0.01591			152.891	0.02193			168.96	0.47293			152.816	0.00645
	152.96	0.01738			152.991	0.0266			169.06	0.47494			152.916	0.00252
	153.06	0.01589			153.091	0.03149			169.16	0.47705			153.016	0.00753
	153.16	0.01304			153.191	0.01491			169.26	0.47492			153.116	0.00398
	153.26	0.01899			153.291	0.03064			169.36	0.47337			153.216	0.00422
	153.36	0.01143			153.391	0.0258			169.46	0.47238			153.316	0.00526
	153.46	0.01761			153.491	0.02117			169.56	0.47375			153.416	0.00449
	153.56	0.01418			153.591	0.02175			169.66	0.4717			153.516	0.00592
	153.66	0.01622			153.691	0.02356			169.76	0.46991			153.616	0.00361
	153.76	0.01255			153.791	0.0252			169.86	0.46675			153.716	0.0057
	153.86	0.01427			153.891	0.02084			169.96	0.47525			153.816	0.00566
	153.96	0.01892			153.991	0.02272			170.06	0.46834			153.916	0.00358
	154.06	0.01138			154.091	0.02762			170.16	0.47108			154.016	0.00586
	154.16	0.01724			154.191	0.01714			170.26	0.46992			154.116	0.00379
	154.26	0.01306			154.291	0.02275			170.36	0.47238			154.216	0.00487
	154.36	0.0176			154.391	0.02337			170.46	0.47012			154.316	0.00532
	154.46	0.01185			154.491	0.02342			170.56	0.47408			154.416	0.00445
	154.56	0.01428			154.591	0.02025			170.66	0.47472			154.516	0.00591
	154.66	0.01847			154.691	0.02089			170.76	0.47083			154.616	0.00282
	154.76	0.01153			154.791	0.02031			170.86	0.4681			154.716	0.00595
	154.86	0.01445			154.891	0.0207			170.96	0.47223			154.816	0.00458
	154.96	0.01541			154.991	0.02151			171.06	0.46747			154.916	0.00389
	155.06	0.01336			155.091	0.02175			171.16	0.4707			155.016	0.00524
	155.16	0.01573			155.191	0.01728			171.26	0.47148			155.116	0.0039
	155.26	0.01369			155.291	0.02001			171.36	0.46619			155.216	0.00453
	155.36	0.0148			155.391	0.02539			171.46	0.46878			155.316	0.00535
	155.46	0.01345			155.491	0.0154			171.56	0.46849			155.416	0.00428
	155.56	0.01268			155.591	0.01803			171.66	0.46578			155.516	0.00537
	155.66	0.01739			155.691	0.02352			171.76	0.46704			155.616	0.00291
	155.76	0.01208			155.791	0.01588			171.86	0.46508			155.716	0.00598
	155.86	0.01477			155.891	0.01886			171.96	0.47074			155.816	0.00527
	155.96	0.01403			155.991	0.01883			172.06	0.46592			155.916	0.00349
	156.06	0.01405			156.091	0.02532			172.16	0.46986			156.016	0.00384
	156.16	0.01485			156.191	0.01251			172.26	0.4683			156.116	0.00598
	156.26	0.01356			156.291	0.01899			172.36	0.46043			156.216	0.00242
	156.36	0.01543			156.391	0.02137			172.46	0.47168			156.316	0.00509
	156.46	0.01159			156.491	0.01181			172.56	0.46248			156.416	0.00376
	156.56	0.01427			156.591	0.02191			172.66	0.46664			156.516	0.00584
	156.66	0.01441			156.691	0.01655			172.76	0.46325			156.616	0.00421
	156.76	0.0129			156.791	0.01683			172.86	0.46525			156.716	0.00384
	156.86	0.01404			156.891	0.01483			172.96	0.45871			156.816	0.00548
	156.96	0.01359			156.991	0.02037			173.06	0.46427			156.916	0.00256
	157.06	0.0182			157.091	0.02007			173.16	0.46017			157.016	0.00463
	157.16	0.00968			157.191	0.01149			173.26	0.46614			157.116	0.0051
	157.26	0.01414			157.291	0.0171			173.36	0.46301			157.216	0.00316
	157.36	0.01537			157.391	0.02353			173.46	0.46588			157.316	0.0042
	157.46	0.01147			157.491	0.00682			173.56	0.46504			157.416	0.00437
	157.56	0.01445			157.591	0.018			173.66	0.46574			157.516	0.00476
	157.66	0.01268			157.691	0.01575			173.76	0.4629			157.616	0.0036
	157.76	0.01505			157.791	0.01771			173.86	0.46531			157.716	0.00428
	157.86	0.01182			157.891	0.01499			173.96	0.46075			157.816	0.0048
	157.96	0.01382			157.991	0.01665			174.06	0.46578			157.916	0.00306
	158.06	0.01488			158.091	0.0174			174.16	0.46159			158.016	0.00435
	158.16	0.01103			158.191	0.0108			174.26	0.46374			158.116	0.00326
	158.26	0.01303			158.291	0.01634			174.36	0.46634			158.216	0.00415
	158.36	0.01429			158.391	0.01961			174.46	0.46385			158.316	0.0022
	158.46	0.01527			158.491	0.01081			174.56	0.46438			158.416	0.00452
	158.56	0.01178			158.591	0.01444			174.66	0.45484			158.516	0.00498
	158.66	0.01332			158.691	0.01553			174.76	0.45893			158.616	0.00326
	158.76	0.01567			158.791	0.01649			174.86	0.46468			158.716	0.00351
	158.86	0.00876			158.891	0.01291			174.96	0.46178			158.816	0.00501
	158.96	0.01479			158.991	0.01232			175.06	0.46261			158.916	0.00371
	159.06	0.01347			159.091	0.01845			175.16	0.4607			159.016	0.00381
	159.16	0.01287			159.191	0.00962			175.26	0.46177			159.116	0.00316
	159.26	0.01222			159.291	0.01617			175.36	0.45771			159.216	0.00485
	159.36	0.01052			159.391	0.01701			175.46	0.45756			159.316	0.00259
	159.46	0.01688			159.491	0.01051			175.56	0.4562			159.416	0.00583
	159.56	0.01077			159.591	0.01175			175.66	0.45917			159.516	0.00346
	159.66	0.01418			159.691	0.01437			175.76	0.45432			159.616	0.00154
	159.76	0.0126			159.791	0.01645			175.86	0.45661			159.716	0.00493
	159.86	0.01318			159.891	0.00845			175.96	0.45685			159.816	0.0047
	159.96	0.01364			159.991	0.01633			176.06	0.45406			159.916	0.0023
	160.06	0.00927			160.091	0.01494			176.16	0.45875			160.016	0.00468
	160.16	0.0159			160.191	0.00841			176.26	0.45392			160.116	0.00325
	160.26	0.01136			160.291	0.01053			176.36	0.45999			160.216	0.00359
	160.36	0.01028			160.391	0.00998			176.46	0.45508			160.316	0.00321
	160.46	0.01602			160.491	0.01582			176.56	0.44762			160.416	0.0042
	160.56	0.01042			160.591	0.00697			176.66	0.45695			160.516	0.00401
	160.66	0.01278			160.691	0.0155			176.76	0.45463			160.616	0.00241
	160.76	0.01252			160.791	0.01383			176.86	0.45222			160.716	0.00487
	160.86	0.01132			160.891	0.00382			176.96	0.45598			160.816	0.00366
	160.96	0.01271			160.991	0.01707			177.06	0.45462			160.916	0.00448
	161.06	0.01071			161.091	0.01052			177.16	0.45721			161.016	0.00299
	161.16	0.01631			161.191	0.00725			177.26	0.45202			161.116	0.00332
	161.26	0.00843			161.291	0.01099			177.36	0.45432			161.216	0.00438
	161.36	0.01377			161.391	0.00983			177.46	0.45535			161.316	0.00269
	161.46	0.01437			161.491	0.01408			177.56	0.4512			161.416	0.00407
	161.56	0.01048			161.591	0.00922			177.66	0.45691			161.516	0.00437
	161.66	0.01277			161.691	0.0098			177.76	0.45647			161.616	0.00187
	161.76	0.01123			161.791	0.01438			177.86	0.4588			161.716	0.00374
	161.86	0.01399			161.891	0.00689			177.96	0.45565			161.816	0.00366
	161.96	0.00993			161.991	0.01349			178.06	0.45672			161.916	0.00377
	162.06	0.01197			162.091	0.00711			178.16	0.45308			162.016	0.00298
	162.16	0.01537			162.191	0.01281			178.26	0.45626			162.116	0.00506
	162.26	0.00843			162.291	0.00384			178.36	0.45317			162.216	0.00313
	162.36	0.01459			162.391	0.01061			178.46	0.45512			162.316	0.00254
	162.46	1.38644			162.491	0.01437			178.56	0.45188			162.416	0.00391
	162.56	1.37404			162.591	0.00332			178.66	0.45225			162.516	0.01642
	162.66	1.35383			162.691	0.0147			178.76	0.45173			162.616	0.1172
	162.76	1.34089			162.791	0.00925			178.86	0.45173			162.716	0.09506
	162.86	1.33331			162.891	0.00435			178.96	0.45282			162.816	0.0858
	162.96	1.32215			162.991	0.04658			179.06	0.45547			162.916	0.08116
	163.06	1.31983			163.091	0.7444			179.16	0.44985			163.016	0.07779
	163.16	1.31508			163.191	0.74063			179.26	0.4536			163.116	0.07818
	163.26	1.30944			163.291	0.74821			179.36	0.45038			163.216	0.07805
	163.36	1.31381			163.391	0.74271			179.46	0.452			163.316	0.07223
	163.46	1.30163			163.491	0.75713			179.56	0.44858			163.416	0.07556
	163.56	1.30877			163.591	0.73876			179.66	0.45338			163.516	0.07446
	163.66	1.30293			163.691	0.74644			179.76	0.4512			163.616	0.07202
	163.76	1.30174			163.791	0.74696			179.86	0.44833			163.716	0.07327
	163.86	1.30102			163.891	0.74086			179.96	0.45165			163.816	0.07409
	163.96	1.29345			163.991	0.75033			180.06	0.45434			163.916	0.07393
	164.06	1.30063			164.091	0.7422			180.16	0.44599			164.016	0.07188
	164.16	1.29829			164.191	0.74975			180.26	0.45285			164.116	0.07289
	164.26	1.29923			164.291	0.7442			180.36	0.45021			164.216	0.07395
	164.36	1.2937			164.391	0.75301			180.46	0.45106			164.316	0.06936
	164.46	1.2924			164.491	0.74666			180.56	0.45159			164.416	0.07268
	164.56	1.29295			164.591	0.75108			180.66	0.44778			164.516	0.07393
	164.66	1.29168			164.691	0.74859			180.76	0.45036			164.616	0.07156
	164.76	1.29253			164.791	0.75925			180.86	0.44314			164.716	0.07333
	164.86	1.29509			164.891	0.74271			180.96	0.45454			164.816	0.07302
	164.96	1.28638			164.991	0.75829			181.06	0.44909			164.916	0.07367
	165.06	1.29152			165.091	0.74576			181.16	0.44933			165.016	0.07096
	165.16	1.28742			165.191	0.76156			181.26	0.44792			165.116	0.07141
	165.26	1.28713			165.291	0.74151			181.36	0.4568			165.216	0.07471
	165.36	1.28559			165.391	0.75746			181.46	0.44341			165.316	0.07073
	165.46	1.28655			165.491	0.75705			181.56	0.44981			165.416	0.07214
	165.56	1.29098			165.591	0.74772			181.66	0.44554			165.516	0.07269
	165.66	1.28415			165.691	0.76234			181.76	0.44958			165.616	0.07316
	165.76	1.28901			165.791	0.75639			181.86	0.4435			165.716	0.07121
	165.86	1.28586			165.891	0.76522			181.96	0.4496			165.816	0.07167
	165.96	1.28902			165.991	0.75673			182.06	0.44472			165.916	0.07312
	166.06	1.28231			166.091	0.76372			182.16	0.44323			166.016	0.07111
	166.16	1.28639			166.191	0.75941			182.26	0.44782			166.116	0.07266
	166.26	1.28964			166.291	0.76386			182.36	0.44256			166.216	0.07292
	166.36	1.28087			166.391	0.76088			182.46	0.44646			166.316	0.07128
	166.46	1.28863			166.491	0.76616			182.56	0.44821			166.416	0.07371
	166.56	1.2841			166.591	0.75904			182.66	0.44831			166.516	0.07211
	166.66	1.28378			166.691	0.75615			182.76	0.44658			166.616	0.07294
	166.76	1.28308			166.791	0.76665			182.86	0.44366			166.716	0.07243
	166.86	1.28508			166.891	0.76045			182.96	0.44936			166.816	0.07246
	166.96	1.28532			166.991	0.76629			183.06	0.44901			166.916	0.0732
	167.06	1.28159			167.091	0.76401			183.16	0.4396			167.016	0.07018
	167.16	1.28477			167.191	0.77019			183.26	0.45127			167.116	0.07333
	167.26	1.28628			167.291	0.76157			183.36	0.45001			167.216	0.0721
	167.36	1.27867			167.391	0.76787			183.46	0.44298			167.316	0.07109
	167.46	1.2817			167.491	0.77042			183.56	0.44714			167.416	0.07143
	167.56	1.28236			167.591	0.76569			183.66	0.44758			167.516	0.07346
	167.66	1.27838			167.691	0.76543			183.76	0.44157			167.616	0.07212
	167.76	1.28515			167.791	0.77143			183.86	0.44839			167.716	0.07196
	167.86	1.27759			167.891	0.76928			183.96	0.44842			167.816	0.07265
	167.96	1.28033			167.991	0.7678			184.06	0.03404			167.916	0.0745
	168.06	1.27905			168.091	0.76609			184.16	-0.01135			168.016	0.07048
	168.16	1.28139			168.191	0.77841			184.26	-0.01366			168.116	0.07416
	168.26	1.27915			168.291	0.76204			184.36	-0.00963			168.216	0.07174
	168.36	1.28194			168.391	0.77564			184.46	-0.01236			168.316	0.07346
	168.46	1.27895			168.491	0.77676			184.56	-0.01052			168.416	0.07137
	168.56	1.28335			168.591	0.76976			184.66	-0.0107			168.516	0.07556
	168.66	1.28202			168.691	0.77519			184.76	-0.01173			168.616	0.07321
	168.76	1.27868			168.791	0.76718			184.86	-0.00792			168.716	0.06951
	168.86	1.28035			168.891	0.76624			184.96	-0.01075			168.816	0.07123
	168.96	1.28203			168.991	0.76677			185.06	-0.01504			168.916	0.07485
	169.06	1.27735			169.091	0.77779			185.16	-0.01018			169.016	0.0705
	169.16	1.27797			169.191	0.76906			185.26	-0.01072			169.116	0.07312
	169.26	1.27867			169.291	0.77			185.36	-0.00629			169.216	0.07186
	169.36	1.27861			169.391	0.77377			185.46	-0.01352			169.316	0.07473
	169.46	1.27794			169.491	0.77813			185.56	-0.01124			169.416	0.07019
	169.56	1.27708			169.591	0.76579			185.66	-0.00966			169.516	0.07238
	169.66	1.28249			169.691	0.77544			185.76	-0.00976			169.616	0.07285
	169.76	1.27197			169.791	0.7697			185.86	-0.00881			169.716	0.07017
	169.86	1.27897			169.891	0.77095			185.96	-0.00883			169.816	0.07251
	169.96	1.27704			169.991	0.77884			186.06	-0.00941			169.916	0.07326
	170.06	1.27676			170.091	0.76823			186.16	-0.00891			170.016	0.07192
	170.16	1.27913			170.191	0.77935			186.26	-0.0101			170.116	0.07079
	170.26	1.2731			170.291	0.76943			186.36	-0.00729			170.216	0.07275
	170.36	1.28			170.391	0.77083			186.46	-0.01058			170.316	0.07238
	170.46	1.27364			170.491	0.77159			186.56	-0.00794			170.416	0.07201
	170.56	1.27677			170.591	0.7763			186.66	-0.00728			170.516	0.07189
	170.66	1.27662			170.691	0.77142			186.76	-0.00861			170.616	0.07281
	170.76	1.2746			170.791	0.78142			186.86	-0.0064			170.716	0.07098
	170.86	1.27793			170.891	0.7617			186.96	-0.0078			170.816	0.07186
	170.96	1.27782			170.991	0.78807			187.06	-0.0094			170.916	0.07087
	171.06	1.27607			171.091	0.76626			187.16	-0.0085			171.016	0.07151
	171.16	1.27571			171.191	0.77889			187.26	-0.00902			171.116	0.07147
	171.26	1.27486			171.291	0.77205			187.36	-0.00526			171.216	0.07237
	171.36	1.27832			171.391	0.77649			187.46	-0.00922			171.316	0.0723
	171.46	1.2735			171.491	0.76816			187.56	-0.00758			171.416	0.07113
	171.56	1.2746			171.591	0.768			187.66	-0.00625			171.516	0.07247
	171.66	1.27849			171.691	0.77504			187.76	-0.00523			171.616	0.07314
	171.76	1.27426			171.791	0.77551			187.86	-0.00725			171.716	0.06937
	171.86	1.27688			171.891	0.77631			187.96	-0.00713			171.816	0.07202
	171.96	1.27446			171.991	0.77763			188.06	-0.00713			171.916	0.07215
	172.06	1.27387			172.091	0.77887			188.16	-0.00752			172.016	0.07036
	172.16	1.27125			172.191	0.77344			188.26	-0.00628			172.116	0.07117
	172.26	1.27347			172.291	0.77743			188.36	-0.00486			172.216	0.07161
	172.36	1.27501			172.391	0.77268			188.46	-0.00744			172.316	0.07108
	172.46	1.26693			172.491	0.77323			188.56	-0.00399			172.416	0.07043
	172.56	1.27018			172.591	0.77125			188.66	-0.00709			172.516	0.07188
	172.66	1.27423			172.691	0.78006			188.76	-0.00762			172.616	0.0713
	172.76	1.27021			172.791	0.76861			188.86	-0.0061			172.716	0.07008
	172.86	1.27696			172.891	0.77245			188.96	-0.0078			172.816	0.07193
	172.96	1.26974			172.991	0.77628			189.06	-0.00335			172.916	0.07188
	173.06	1.27424			173.091	0.77607			189.16	-0.00589			173.016	0.0696
	173.16	1.2699			173.191	0.77887			189.26	-0.006			173.116	0.07189
	173.26	1.27291			173.291	0.77385			189.36	-0.00356			173.216	0.07064
	173.36	1.27242			173.391	0.77539			189.46	-0.00848			173.316	0.07128
	173.46	1.26886			173.491	0.77606			189.56	-0.00685			173.416	0.07027
	173.56	1.27257			173.591	0.77422			189.66	-0.00401			173.516	0.07166
	173.66	1.26795			173.691	0.78235			189.76	-0.00545			173.616	0.07076
	173.76	1.27447			173.791	0.78069			189.86	-0.00371			173.716	0.06921
	173.86	1.26577			173.891	0.76224			189.96	-0.00658			173.816	0.07113
	173.96	1.26997			173.991	0.77408			190.06	-0.00611			173.916	0.07219
	174.06	1.27434			174.091	0.76889			190.16	-0.00357			174.016	0.0689
	174.16	1.26832			174.191	0.774			190.26	-0.00692			174.116	0.07202
	174.26	1.27112			174.291	0.7735			190.36	-0.00436			174.216	0.06929
	174.36	1.27016			174.391	0.78504			190.46	-0.00618			174.316	0.07071
	174.46	1.27073			174.491	0.76781			190.56	-0.0056			174.416	0.06955
	174.56	1.26981			174.591	0.76911			190.66	-0.00548			174.516	0.07167
	174.66	1.26562			174.691	0.77738			190.76	-0.00731			174.616	0.07191
	174.76	1.27247			174.791	0.78416			190.86	-0.00224			174.716	0.06798
	174.86	1.27006			174.891	0.76984			190.96	-0.00395			174.816	0.06988
	174.96	1.26894			174.991	0.77224			191.06	-0.00504			174.916	0.07221
	175.06	1.27221			175.091	0.78318			191.16	-0.00615			175.016	0.0695
	175.16	1.26859			175.191	0.78014			191.26	-0.00473			175.116	0.0698
	175.26	1.26911			175.291	0.77769			191.36	-0.00458			175.216	0.07141
	175.36	1.26979			175.391	0.77558			191.46	-0.00542			175.316	0.0709
	175.46	1.27005			175.491	0.78693			191.56	-0.00596			175.416	0.07059
	175.56	1.26665			175.591	0.76988			191.66	-0.0037			175.516	0.06966
	175.66	1.27008			175.691	0.77258			191.76	-0.00646			175.616	0.07181
	175.76	1.27038			175.791	0.77561			191.86	-0.00418			175.716	0.06927
	175.86	1.26662			175.891	0.77342			191.96	-0.00352			175.816	0.07053
	175.96	1.27008			175.991	0.77241			192.06	-0.00556			175.916	0.07027
	176.06	1.27223			176.091	0.77284			192.16	-0.00329			176.016	0.06926
	176.16	1.26536			176.191	0.77084			192.26	-0.0062			176.116	0.07172
	176.26	1.26741			176.291	0.77358			192.36	-0.0058			176.216	0.06895
	176.36	1.26657			176.391	0.77452			192.46	-0.00495			176.316	0.06757
	176.46	1.26719			176.491	0.77548			192.56	-0.00327			176.416	0.0707
	176.56	1.26529			176.591	0.76213			192.66	-0.00476			176.516	0.06876
	176.66	1.26594			176.691	0.77844			192.76	-0.00767			176.616	0.07027
	176.76	1.27205			176.791	0.77574			192.86	-0.00192			176.716	0.06934
	176.86	1.26481			176.891	0.77386			192.96	-0.00542			176.816	0.07128
	176.96	1.26909			176.991	0.76995			193.06	-0.00461			176.916	0.06998
	177.06	1.26642			177.091	0.77977			193.16	-0.00167			177.016	0.06885
	177.16	1.26255			177.191	0.76928			193.26	-0.0039			177.116	0.07018
	177.26	1.26692			177.291	0.76832			193.36	-0.00562			177.216	0.07011
	177.36	1.2648			177.391	0.77463			193.46	-0.00497			177.316	0.06664
	177.46	1.26862			177.491	0.7768			193.56	-0.0048			177.416	0.07104
	177.56	1.26492			177.591	0.77469			193.66	-0.00278			177.516	0.06826
	177.66	1.26683			177.691	0.774			193.76	-0.00699			177.616	0.06902
	177.76	1.26321			177.791	0.77851			193.86	-0.00261			177.716	0.06862
	177.86	1.26462			177.891	0.77159			193.96	-0.00504			177.816	0.06974
	177.96	1.2675			177.991	0.77306			194.06	-0.00443			177.916	0.07018
	178.06	1.26347			178.091	0.77587			194.16	-0.00443			178.016	0.06683
	178.16	1.26472			178.191	0.77266			194.26	-0.00729			178.116	0.06865
	178.26	1.26368			178.291	0.77801			194.36	-0.00295			178.216	0.07142
	178.36	1.26628			178.391	0.7814			194.46	-0.00408			178.316	0.06792
	178.46	1.26605			178.491	0.76434			194.56	-0.00156			178.416	0.06864
	178.56	1.26437			178.591	0.77808			194.66	-0.00304			178.516	0.0687
	178.66	1.26666			178.691	0.76995			194.76	-0.00682			178.616	0.06842
	178.76	1.26513			178.791	0.77937			194.86	-0.00277			178.716	0.06923
	178.86	1.26205			178.891	0.7622			194.96	-0.00234			178.816	0.06837
	178.96	1.26598			178.991	0.77608			195.06	-0.00444			178.916	0.07082
	179.06	1.26345			179.091	0.77122			195.16	-0.00593			179.016	0.06703
	179.16	1.26455			179.191	0.77647			195.26	-0.00487			179.116	0.06898
	179.26	1.26183			179.291	0.77152			195.36	-0.00194			179.216	0.06996
	179.36	1.26455			179.391	0.76793			195.46	-0.00544			179.316	0.0666
	179.46	1.26337			179.491	0.77428			195.56	-0.00357			179.416	0.0689
	179.56	1.26126			179.591	0.76966			195.66	-0.00411			179.516	0.07027
	179.66	1.26241			179.691	0.76828			195.76	-0.00782			179.616	0.06678
	179.76	1.26369			179.791	0.76551			195.86	-0.0027			179.716	0.06821
	179.86	1.26581			179.891	0.77158			195.96	-0.00436			179.816	0.06859
	179.96	1.25826			179.991	0.77368			196.06	-0.00374			179.916	0.06984
	180.06	1.26529			180.091	0.77441			196.16	-0.00305			180.016	0.06675
	180.16	1.26564			180.191	0.76811			196.26	-0.00528			180.116	0.0677
	180.26	1.26099			180.291	0.77091			196.36	-0.0027			180.216	0.06969
	180.36	1.26562			180.391	0.76845			196.46	-0.00475			180.316	0.06697
	180.46	1.26415			180.491	0.77653			196.56	-0.00511			180.416	0.06792
	180.56	1.26175			180.591	0.76225			196.66	-0.000119225			180.516	0.06897
	180.66	1.26336			180.691	0.77373			196.76	-0.00508			180.616	0.06663
	180.76	1.26154			180.791	0.77812			196.86	-0.00473			180.716	0.068
	180.86	1.26528			180.891	0.76511			196.96	-0.00154			180.816	0.06799
	180.96	1.25829			180.991	0.77782			197.06	-0.00638			180.916	0.06904
	181.06	1.26335			181.091	0.76578			197.16	-0.00563			181.016	0.06568
	181.16	1.26227			181.191	0.77241			197.26	-0.00222			181.116	0.07003
	181.26	1.26156			181.291	0.76695			197.36	-0.00107			181.216	0.06954
	181.36	1.26298			181.391	0.774			197.46	-0.00575			181.316	0.06675
	181.46	1.26109			181.491	0.7727			197.56	-0.00279			181.416	0.06744
	181.56	1.26481			181.591	0.76745			197.66	-0.00416			181.516	0.06753
	181.66	1.25848			181.691	0.76949			197.76	-0.00358			181.616	0.0683
	181.76	1.26515			181.791	0.7743			197.86	-0.00252			181.716	0.06654
	181.86	1.26038			181.891	0.76397			197.96	-0.00222			181.816	0.06748
	181.96	1.2617			181.991	0.77641			198.06	-0.00604			181.916	0.06709
	182.06	1.25888			182.091	0.7659			198.16	-0.00214			182.016	0.0681
	182.16	1.25954			182.191	0.77567			198.26	-0.0036			182.116	0.06725
	182.26	1.26174			182.291	0.76815			198.36	-0.0046			182.216	0.06741
	182.36	1.25654			182.391	0.77325			198.46	-0.00605			182.316	0.06691
	182.46	1.26208			182.491	0.77842			198.56	-0.00234			182.416	0.0674
	182.56	1.08116			182.591	0.76443			198.66	-0.0031			182.516	0.06748
	182.66	1.01929			182.691	0.76376			198.76	-0.00452			182.616	0.06599
	182.76	1.02598			182.791	0.78028			198.86	-0.00145			182.716	0.02066
	182.86	0.0232			182.891	0.76422			198.96	-0.00169			182.816	0.01455
	182.96	0.02281			182.991	0.76525			199.06	-0.0054			182.916	0.01299
	183.06	0.02395			183.091	0.76989			199.16	-0.00349			183.016	0.01039
	183.16	0.02138			183.191	0.23699			199.26	-0.00166			183.116	0.01136
	183.26	0.02668			183.291	0.0651			199.36	-0.00336			183.216	0.0119
	183.36	0.02135			183.391	0.06893			199.46	-0.00373			183.316	0.01087
	183.46	0.02337			183.491	0.06388			199.56	-0.00191			183.416	0.00928
	183.56	0.02371			183.591	0.06558			199.66	-0.00455			183.516	0.01033
	183.66	0.02323			183.691	0.05969			199.76	-0.005			183.616	0.01226
	183.76	0.0207			183.791	0.06713			199.86	-0.00115			183.716	0.00763
	183.86	0.02301			183.891	0.05779			199.96	-1.61017e-05			183.816	0.01124
	183.96	0.02491			183.991	0.05737			200.06	-0.00597			183.916	0.01057
	184.06	0.01873			184.091	0.06054			200.16	-0.00287			184.016	0.00765
	184.16	0.02341			184.191	0.05026			200.26	-0.00512			184.116	0.00971
	184.26	0.0222			184.291	0.05879			200.36	-0.0046			184.216	0.00988
	184.36	0.0212			184.391	0.05556			200.46	-0.00332			184.316	0.00789
	184.46	0.02163			184.491	0.05109			200.56	-0.00242			184.416	0.00969
	184.56	0.0205			184.591	0.05385			200.66	-0.00399			184.516	0.00794
	184.66	0.02318			184.691	0.05489			200.76	-0.0029			184.616	0.01007
	184.76	0.01956			184.791	0.05164			200.86	-0.00508			184.716	0.00641
	184.86	0.02164			184.891	0.04985			200.96	-0.00308			184.816	0.00804
	184.96	0.02143			184.991	0.05018			201.06	-0.0057			184.916	0.00956
	185.06	0.0192			185.091	0.04925			201.16	0.000421705			185.016	0.00764
	185.16	0.02131			185.191	0.04901			201.26	-0.00151			185.116	0.00719
	185.26	0.02091			185.291	0.0461			201.36	-0.00686			185.216	0.00844
	185.36	0.02198			185.391	0.05178			201.46	-0.00163			185.316	0.00906
	185.46	0.01801			185.491	0.04205			201.56	-0.00326			185.416	0.00578
	185.56	0.02154			185.591	0.04853			201.66	-0.00436			185.516	0.00708
	185.66	0.02158			185.691	0.04855			201.76	-0.00235			185.616	0.00921
	185.76	0.01913			185.791	0.04063			201.86	-0.00413			185.716	0.00689
	185.86	0.01789			185.891	0.04592			201.96	-0.000304816			185.816	0.0087
	185.96	0.01936			185.991	0.04452			202.06	-0.00516			185.916	0.00695
	186.06	0.02074			186.091	0.04315			202.16	-0.00434			186.016	0.00625
	186.16	0.01828			186.191	0.04329			202.26	-0.00177			186.116	0.00818
	186.26	0.01952			186.291	0.04212			202.36	-0.00663			186.216	0.00608
	186.36	0.0221			186.391	0.04471			202.46	-0.000434328			186.316	0.00696
	186.46	0.01744			186.491	0.03851			202.56	-0.00319			186.416	0.00538
	186.56	0.01968			186.591	0.04429			202.66	-0.00436			186.516	0.00931
	186.66	0.01979			186.691	0.04425			202.76	-0.00239			186.616	0.0075
	186.76	0.01866			186.791	0.03621			202.86	-0.00474			186.716	0.00524
	186.86	0.01711			186.891	0.0381			202.96	-0.0018			186.816	0.00662
	186.96	0.01769			186.991	0.04219			203.06	-0.00565			186.916	0.00724
	187.06	0.0226			187.091	0.04455			203.16	-0.00341			187.016	0.0057
	187.16	0.0149			187.191	0.03123			203.26	-0.00191			187.116	0.00576
	187.26	0.01948			187.291	0.03657			203.36	-0.0054			187.216	0.00767
	187.36	0.02007			187.391	0.04404			203.46	-0.000973065			187.316	0.00714
	187.46	0.01547			187.491	0.03671			203.56	-0.00311			187.416	0.00482
	187.56	0.01975			187.591	0.03668			203.66	-0.00448			187.516	0.00715
	187.66	0.01683			187.691	0.0362			203.76	-0.00124			187.616	0.0072
	187.76	0.01915			187.791	0.03548			203.86	-0.00371			187.716	0.00468
	187.86	0.01794			187.891	0.03616			203.96	-0.00477			187.816	0.0073
	187.96	0.0167			187.991	0.03722			204.06	-0.00314			187.916	0.00676
	188.06	0.02041			188.091	0.0402			204.16	0.31478			188.016	0.0041
	188.16	0.0131			188.191	0.03121			204.26	0.48136			188.116	0.00713
	188.26	0.01902			188.291	0.03488			204.36	0.48056			188.216	0.00512
	188.36	0.01882			188.391	0.03719			204.66	0.47633			188.316	0.00624
	188.46	0.01704			188.491	0.0324			204.76	0.47805			188.416	0.00611
	188.56	0.01694			188.591	0.03373			204.86	0.47662			188.516	0.00517
	188.66	0.01772			188.691	0.03321			204.96	0.47514			188.616	0.00635
	188.76	0.01862			188.791	0.03072			205.06	0.47457			188.716	0.00443
	188.86	0.01496			188.891	0.03241			205.16	0.4741			188.816	0.00604
	188.96	0.01681			188.991	0.03292			205.26	0.47366			188.916	0.00605
	189.06	0.01839			189.091	0.03477			205.36	0.47382			189.016	0.0047
	189.16	0.01689			189.191	0.02981			205.46	0.47615			189.116	0.0057
	189.26	0.01698			189.291	0.03538			205.56	0.4742			189.216	0.00575
	189.36	0.01585			189.391	0.03256			205.66	0.47661			189.316	0.00588
	189.46	0.01902			189.491	0.02931			205.76	0.4722			189.416	0.00391
	189.56	0.0143			189.591	0.02914			205.86	0.47543			189.516	0.00638
	189.66	0.01742			189.691	0.03245			205.96	0.47115			189.616	0.00664
	189.76	0.01885			189.791	0.03042			206.06	0.47469			189.716	0.00423
	189.86	0.01337			189.891	0.02968			206.16	0.47437			189.816	0.00563
	189.96	0.01727			189.991	0.02819			206.26	0.47257			189.916	0.00567
	190.06	0.0164			190.091	0.0342			206.36	0.47769			190.016	0.00368
	190.16	0.01865			190.191	0.02484			206.46	0.47254			190.116	0.00637
	190.26	0.01207			190.291	0.03185			206.56	0.47935			190.216	0.00415
	190.36	0.01759			190.391	0.02884			206.66	0.47326			190.316	0.0071
	190.46	0.01764			190.491	0.02412			206.76	0.4792			190.416	0.00366
	190.56	0.01416			190.591	0.02876			206.86	0.47653			190.516	0.00512
	190.66	0.01625			190.691	0.02879			206.96	0.47283			190.616	0.00694
	190.76	0.01748			190.791	0.02982			207.06	0.46885			190.716	0.00335
	190.86	0.01374			190.891	0.02408			207.16	0.47601			190.816	0.00531
	190.96	0.01524			190.991	0.02603			207.26	0.46897			190.916	0.00473
	191.06	0.01454			191.091	0.03163			207.36	0.47266			191.016	0.00442
	191.16	0.01906			191.191	0.02049			207.46	0.46639			191.116	0.00464
	191.26	0.01336			191.291	0.02954			207.56	0.47248			191.216	0.00558
	191.36	0.01643			191.391	0.02581			207.66	0.46979			191.316	0.00534
	191.46	0.01683			191.491	0.02503			207.76	0.4725			191.416	0.00274
	191.56	0.01369			191.591	0.02583			207.86	0.47103			191.516	0.0074
	191.66	0.01531			191.691	0.02394			207.96	0.46753			191.616	0.00417
	191.76	0.01538			191.791	0.02953			208.06	0.47358			191.716	0.0043
	191.86	0.01577			191.891	0.01962			208.16	0.47266			191.816	0.00461
	191.96	0.01532			191.991	0.02642			208.26	0.4724			191.916	0.00477
	192.06	0.01422			192.091	0.02738			208.36	0.47344			192.016	0.00595
	192.16	0.01768			192.191	0.02104			208.46	0.46737			192.116	0.00306
	192.26	0.0128			192.291	0.02385			208.56	0.4686			192.216	0.00495
	192.36	0.01559			192.391	0.02625			208.66	0.47006			192.316	0.00574
	192.46	0.01625			192.491	0.02069			208.76	0.46775			192.416	0.00377
	192.56	0.0141			192.591	0.02136			208.86	0.46822			192.516	0.00504
	192.66	0.01383			192.691	0.02299			208.96	0.46536			192.616	0.0051
	192.76	0.01508			192.791	0.02674			209.06	0.46801			192.716	0.00306
	192.86	0.01794			192.891	0.02143			209.16	0.46653			192.816	0.00405
	192.96	0.01253			192.991	0.02388			209.26	0.46766			192.916	0.00395
	193.06	0.01439			193.091	0.0234			209.36	0.46683			193.016	0.00633
	193.16	0.01582			193.191	0.01903			209.46	0.4643			193.116	0.00245
	193.26	0.01252			193.291	0.02181			209.56	0.46641			193.216	0.00551
	193.36	0.0164			193.391	0.02439			209.66	0.46892			193.316	0.00421
	193.46	0.01379			193.491	0.02055			209.76	0.46272			193.416	0.00376
	193.56	0.01611			193.591	0.01843			209.86	0.46957			193.516	0.00521
	193.66	0.01252			193.691	0.02273			209.96	0.46595			193.616	0.00348
	193.76	0.01241			193.791	0.02247			210.06	0.46216			193.716	0.00374
	193.86	0.01836			193.891	0.01679			210.16	0.46415			193.816	0.00353
	193.96	0.01128			193.991	0.02126			210.26	0.46573			193.916	0.00477
	194.06	0.01451			194.091	0.02393			210.36	0.4624			194.016	0.00396
	194.16	0.01509			194.191	0.01248			210.46	0.46401			194.116	0.00357
	194.26	0.01336			194.291	0.02296			210.56	0.46326			194.216	0.00451
	194.36	0.0143			194.391	0.01936			210.66	0.46754			194.316	0.0044
	194.46	0.01431			194.491	0.01983			210.76	0.45808			194.416	0.00298
	194.56	0.01603			194.591	0.01916			210.86	0.45874			194.516	0.00547
	194.66	0.01281			194.691	0.01864			210.96	0.46528			194.616	0.0027
	194.76	0.01174			194.791	0.02165			211.06	0.46342			194.716	0.00446
	194.86	0.01517			194.891	0.0132			211.16	0.45739			194.816	0.00304
	194.96	0.01246			194.991	0.02001			211.26	0.45462			194.916	0.00429
	195.06	0.01492			195.091	0.01692			211.36	0.46311			195.016	0.00642
	195.16	0.01229			195.191	0.01203			211.46	0.45789			195.116	0.002
	195.26	0.01621			195.291	0.02323			211.56	0.45591			195.216	0.00327
	195.36	0.01333			195.391	0.01825			211.66	0.45927			195.316	0.00534
	195.46	0.0119			195.491	0.01962			211.76	0.46534			195.416	0.00273
	195.56	0.01618			195.591	0.01277			211.86	0.45641			195.516	0.0042
	195.66	0.01204			195.691	0.01997			211.96	0.46533			195.616	0.00273
	195.76	0.01422			195.791	0.02046			212.06	0.45623			195.716	0.00514
	195.86	0.01245			195.891	0.01042			212.16	0.4576			195.816	0.00263
	195.96	0.01377			195.991	0.01883			212.26	0.46007			195.916	0.00299
	196.06	0.01451			196.091	0.01642			212.36	0.46192			196.016	0.00587
	196.16	0.01243			196.191	0.01473			212.46	0.45971			196.116	0.00178
	196.26	0.01551			196.291	0.0161			212.56	0.45549			196.216	0.00458
	196.36	0.01157			196.391	0.01523			212.66	0.45837			196.316	0.00431
	196.46	0.01385			196.491	0.02444			212.76	0.46056			196.416	0.00252
	196.56	0.01618			196.591	0.00941			212.86	0.45563			196.516	0.00331
	196.66	0.01024			196.691	0.01554			212.96	0.46007			196.616	0.00471
	196.76	0.01482			196.791	0.01605			213.06	0.45852			196.716	0.00292
	196.86	0.01296			196.891	0.00972			213.16	0.45545			196.816	0.00285
	196.96	0.01209			196.991	0.02018			213.26	0.45878			196.916	0.00407
	197.06	0.01219			197.091	0.01421			213.36	0.45646			197.016	0.00472
	197.16	0.01311			197.191	0.01437			213.46	0.45606			197.116	0.00171
	197.26	0.01374			197.291	0.01426			213.56	0.45234			197.216	0.00438
	197.36	0.01315			197.391	0.01683			213.66	0.46244			197.316	0.00424
	197.46	0.01296			197.491	0.01794			213.76	0.4554			197.416	0.00199
	197.56	0.01391			197.591	0.00429			213.86	0.45328			197.516	0.00431
	197.66	0.01126			197.691	0.01954			213.96	0.45596			197.616	0.00252
	197.76	0.01338			197.791	0.01078			214.06	0.46077			197.716	0.00393
	197.86	0.01371			197.891	0.01289			214.16	0.45148			197.816	0.00225
	197.96	0.01231			197.991	0.01412			214.26	0.45718			197.916	0.00505
	198.06	0.01408			198.091	0.01189			214.36	0.45371			198.016	0.00325
	198.16	0.01377			198.191	0.01492			214.46	0.45531			198.116	0.00249
	198.26	0.01325			198.291	0.00942			214.56	0.44957			198.216	0.0045
	198.36	0.01053			198.391	0.0105			214.66	0.4542			198.316	0.00321
	198.46	0.01118			198.491	0.01703			214.76	0.45127			198.416	0.00264
	198.56	0.01537			198.591	0.01063			214.86	0.45306			198.516	0.00166
	198.66	0.00937			198.691	0.01196			214.96	0.45336			198.616	0.00467
	198.76	0.01315			198.791	0.01516			215.06	0.45442			198.716	0.00447
	198.86	0.01337			198.891	0.00825			215.16	0.45333			198.816	0.00195
	198.96	0.01297			198.991	0.01574			215.26	0.45246			198.916	0.00404
	199.06	0.01238			199.091	0.00736			215.36	0.45078			199.016	0.00399
	199.16	0.01333			199.191	0.01729			215.46	0.45285			199.116	0.00188
	199.26	0.0139			199.291	0.00752			215.56	0.4521			199.216	0.00431
	199.36	0.01149			199.391	0.0132			215.66	0.45474			199.316	0.00228
	199.46	0.01021			199.491	0.01107			215.76	0.45235			199.416	0.00262
	199.56	0.01538			199.591	0.00959			215.86	0.44744			199.516	0.00368
	199.66	0.0097			199.691	0.01253			215.96	0.45005			199.616	0.00328
	199.76	0.0116			199.791	0.01177			216.06	0.45309			199.716	0.00331
	199.86	0.01274			199.891	0.00546			216.16	0.44863			199.816	0.00303
	199.96	0.01245			199.991	0.01304			216.26	0.44941			199.916	0.00295
	200.06	0.01282			200.091	0.01147			216.36	0.45275			200.016	0.00415
	200.16	0.00963			200.191	0.00867			216.46	0.44139			200.116	0.000907903
	200.26	0.01788			200.291	0.00811			216.56	0.45186			200.216	0.00406
	200.36	0.00886			200.391	0.00923			216.66	0.4467			200.316	0.00286
	200.46	0.01187			200.491	0.01577			216.76	0.45234			200.416	0.00248
	200.56	0.01266			200.591	0.0071			216.86	0.44889			200.516	0.00326
	200.66	0.01148			200.691	0.00984			216.96	0.45046			200.616	0.00358
	200.76	0.0124			200.791	0.01044			217.06	0.44986			200.716	0.00455
	200.86	0.01105			200.891	0.00814			217.16	0.44549			200.816	0.00167
	200.96	0.01318			200.991	0.00604			217.26	0.45154			200.916	0.00322
	201.06	0.01088			201.091	0.01286			217.36	0.44678			201.016	0.00336
	201.16	0.01167			201.191	0.00801			217.46	0.44803			201.116	0.00165
	201.26	0.01255			201.291	0.00918			217.56	0.4493			201.216	0.0033
	201.36	0.01058			201.391	0.00902			217.66	0.4463			201.316	0.0027
	201.46	0.01234			201.491	0.01039			217.76	0.45122			201.416	0.00405
	201.56	0.01139			201.591	0.00825			217.86	0.44646			201.516	0.00163
	201.66	0.01285			201.691	0.00753			217.96	0.44823			201.616	0.00314
	201.76	0.01101			201.791	0.01157			218.06	0.44663			201.716	0.00478
	201.86	0.00987			201.891	0.00383			218.16	0.44597			201.816	0.00104
	201.96	0.01555			201.991	0.00639			218.26	0.44772			201.916	0.00273
	202.06	0.00995			202.091	0.0132			218.36	0.44369			202.016	0.00353
	202.16	0.01121			202.191	0.004			218.46	0.44509			202.116	0.00164
	202.26	0.0137			202.291	0.00772			218.56	0.44848			202.216	0.00193
	202.36	0.01011			202.391	0.00435			218.66	0.44947			202.316	0.00416
	202.46	0.01331			202.491	0.01627			218.76	0.44351			202.416	0.00338
	202.56	0.00971			202.591	3.503e-05			218.86	0.44772			202.516	0.00192
	202.66	1.19223			202.691	0.01168			218.96	0.44905			202.616	0.00267
	202.76	1.35342			202.791	0.00746			219.06	0.45001			202.716	0.00295
	202.86	1.33071			202.891	0.00433			219.16	0.43846			202.816	0.07201
	202.96	1.32377			202.991	0.00742			219.26	0.44638			202.916	0.0886
	203.06	1.30777			203.091	0.01197			219.36	0.44144			203.016	0.07866
	203.16	1.30196			203.191	0.00272			219.46	0.44073			203.116	0.07227
	203.26	1.30046			203.291	0.40636			219.56	0.44567			203.216	0.07068
	203.36	1.29329			203.391	0.68842			219.66	0.44348			203.316	0.06967
	203.46	1.29256			203.491	0.69739			219.76	0.44206			203.416	0.06961
	203.56	1.28846			203.591	0.70075			219.86	0.44601			203.516	0.06501
	203.66	1.28963			203.691	0.69767			219.96	0.44388			203.616	0.06728
	203.76	1.27856			203.791	0.7027			220.06	0.44968			203.716	0.0663
	203.86	1.28381			203.891	0.70607			220.16	0.44031			203.816	0.06542
	203.96	1.28032			203.991	0.69875			220.26	0.44438			203.916	0.06642
	204.06	1.27904			204.091	0.70201			220.36	0.43725			204.016	0.06286
	204.16	1.27929			204.191	0.71045			220.46	0.44045			204.116	0.06568
	204.26	1.27592			204.291	0.70889			220.56	0.44112			204.216	0.06458
	204.36	1.27805			204.391	0.70668			220.66	0.43938			204.316	0.06512
	204.46	1.27435			204.491	0.70473			220.76	0.44071			204.416	0.06634
	204.56	1.27381			204.591	0.70361			220.86	0.44056			204.516	0.06406
	204.66	1.27648			204.691	0.71803			220.96	0.4408			204.616	0.06408
	204.76	1.27127			204.791	0.70312			221.06	0.44183			204.716	0.06647
	204.86	1.27277			204.891	0.71667			221.16	0.43992			204.816	0.063
	204.96	1.27449			204.991	0.70876			221.26	0.44256			204.916	0.06436
	205.06	1.26995			205.091	0.71363			221.36	0.44348			205.016	0.06536
	205.16	1.26992			205.191	0.71025			221.46	0.43803			205.116	0.06449
	205.26	1.26335			205.291	0.70805			221.56	0.44284			205.216	0.06481
	205.36	1.27517			205.391	0.71239			221.66	0.44064			205.316	0.06546
	205.46	1.26302			205.491	0.71609			221.76	0.43716			205.416	0.0648
	205.56	1.26902			205.591	0.71481			221.86	0.43666			205.516	0.06314
	205.66	1.26699			205.691	0.71253			221.96	0.43948			205.616	0.06415
	205.76	1.26731			205.791	0.71671			222.06	0.43697			205.716	0.06583
	205.86	1.26683			205.891	0.71716			222.16	0.43809			205.816	0.06246
	205.96	1.26944			205.991	0.71829			222.26	0.44071			205.916	0.06617
	206.06	1.26918			206.091	0.71369			222.36	0.43935			206.016	0.06498
	206.16	1.26366			206.191	0.72213			222.46	0.44064			206.116	0.06434
	206.26	1.26567			206.291	0.71431			222.56	0.44223			206.216	0.06534
	206.36	1.26754			206.391	0.7182			222.66	0.44023			206.316	0.06435
	206.46	1.26276			206.491	0.71943			222.76	0.44022			206.416	0.064
	206.56	1.2658			206.591	0.72018			222.86	0.44136			206.516	0.06431
	206.66	1.26192			206.691	0.71897			222.96	0.43161			206.616	0.06625
	206.76	1.26406			206.791	0.72124			223.06	0.43746			206.716	0.06443
	206.86	1.26192			206.891	0.72626			223.16	0.43213			206.816	0.06429
	206.96	1.26301			206.991	0.71426			223.26	0.43564			206.916	0.06491
	207.06	1.26691			207.091	0.72222			223.36	0.43072			207.016	0.06494
	207.16	1.25825			207.191	0.72298			223.46	0.43533			207.116	0.06514
	207.26	1.26629			207.291	0.71878			223.56	0.43806			207.216	0.06408
	207.36	1.26296			207.391	0.72333			223.66	0.43813			207.316	0.06466
	207.46	1.2631			207.491	0.7258			223.76	0.43321			207.416	0.06525
	207.56	1.25928			207.591	0.72031			223.86	0.43518			207.516	0.06417
	207.66	1.26446			207.691	0.72605			223.96	0.43578			207.616	0.0652
	207.76	1.2647			207.791	0.7191			224.06	0.43981			207.716	0.06497
	207.86	1.26093			207.891	0.7285			224.16	0.43226			207.816	0.06233
	207.96	1.26322			207.991	0.72185			224.26	0.2377			207.916	0.06447
	208.06	1.26204			208.091	0.72073			224.36	-0.0087			208.016	0.06566
	208.16	1.25931			208.191	0.73453			224.46	-0.01293			208.116	0.06431
	208.26	1.26272			208.291	0.71598			224.56	-0.01272			208.216	0.06488
	208.36	1.25957			208.391	0.73115			224.66	-0.00994			208.316	0.0638
	208.46	1.26163			208.491	0.72606			224.76	-0.01211			208.416	0.06579
	208.56	1.25699			208.591	0.72649			224.86	-0.01278			208.516	0.06291
	208.66	1.26153			208.691	0.72149			224.96	-0.01277			208.616	0.06589
	208.76	1.26264			208.791	0.72494			225.06	-0.01072			208.716	0.06629
	208.86	1.25616			208.891	0.72751			225.16	-0.01243			208.816	0.06312
	208.96	1.26308			208.991	0.71906			225.26	-0.01118			208.916	0.06502
	209.06	1.25683			209.091	0.73266			225.36	-0.01381			209.016	0.06436
	209.16	1.26184			209.191	0.73847			225.46	-0.01294			209.116	0.0634
	209.26	1.25767			209.291	0.72367			225.56	-0.00912			209.216	0.06504
	209.36	1.26108			209.391	0.72854			225.66	-0.01251			209.316	0.06551
	209.46	1.25916			209.491	0.73671			225.76	-0.0103			209.416	0.06561
	209.56	1.2591			209.591	0.7275			225.86	-0.01216			209.516	0.06229
	209.66	1.25683			209.691	0.73894			225.96	-0.01101			209.616	0.06713
	209.76	1.25863			209.791	0.72528			226.06	-0.01223			209.716	0.06425
	209.86	1.25675			209.891	0.73975			226.16	-0.01199			209.816	0.06396
	209.96	1.25911			209.991	0.72414			226.26	-0.00773			209.916	0.06405
	210.06	1.25718			210.091	0.73288			226.36	-0.01112			210.016	0.06659
	210.16	1.2575			210.191	0.73408			226.46	-0.01146			210.116	0.06294
	210.26	1.25687			210.291	0.73474			226.56	-0.00977			210.216	0.06451
	210.36	1.25583			210.391	0.73546			226.66	-0.01159			210.316	0.06408
	210.46	1.26059			210.491	0.73098			226.76	-0.00681			210.416	0.06499
	210.56	1.25327			210.591	0.7413			226.86	-0.012			210.516	0.06436
	210.66	1.25717			210.691	0.72647			226.96	-0.00894			210.616	0.06441
	210.76	1.25432			210.791	0.7367			227.06	-0.00863			210.716	0.06594
	210.86	1.26135			210.891	0.73593			227.16	-0.01074			210.816	0.06404
	210.96	1.25612			210.991	0.73102			227.26	-0.00715			210.916	0.06536
	211.06	1.25529			211.091	0.73595			227.36	-0.00842			211.016	0.06446
	211.16	1.25711			211.191	0.74275			227.46	-0.00994			211.116	0.06395
	211.26	1.25699			211.291	0.72839			227.56	-0.00882			211.216	0.06333
	211.36	1.25544			211.391	0.73494			227.66	-0.00592			211.316	0.065
	211.46	1.25722			211.491	0.73864			227.76	-0.00952			211.416	0.06486
	211.56	1.25396			211.591	0.73131			227.86	-0.00936			211.516	0.0623
	211.66	1.25643			211.691	0.72698			227.96	-0.0084			211.616	0.06468
	211.76	1.25343			211.791	0.73023			228.06	-0.00809			211.716	0.06552
	211.86	1.25736			211.891	0.73704			228.16	-0.00843			211.816	0.06193
	211.96	1.25338			211.991	0.73254			228.26	-0.0071			211.916	0.06521
	212.06	1.25279			212.091	0.73668			228.36	-0.00444			212.016	0.06307
	212.16	1.25567			212.191	0.73701			228.46	-0.0112			212.116	0.06507
	212.26	1.25059			212.291	0.7311			228.56	-0.008			212.216	0.06344
	212.36	1.25617			212.391	0.73542			228.66	-0.00653			212.316	0.06438
	212.46	1.25289			212.491	0.73415			228.76	-0.00572			212.416	0.0656
	212.56	1.25592			212.591	0.73547			228.86	-0.0087			212.516	0.06195
	212.66	1.25078			212.691	0.72966			228.96	-0.00851			212.616	0.06321
	212.76	1.25231			212.791	0.73086			229.06	-0.0039			212.716	0.06538
	212.86	1.25591			212.891	0.74146			229.16	-0.00578			212.816	0.06452
	212.96	1.24814			212.991	0.72607			229.26	-0.00665			212.916	0.06245
	213.06	1.25499			213.091	0.73242			229.36	-0.00744			213.016	0.06382
	213.16	1.2513			213.191	0.73787			229.46	-0.00646			213.116	0.06236
	213.26	1.25203			213.291	0.7326			229.56	-0.00609			213.216	0.06434
	213.36	1.25319			213.391	0.73671			229.66	-0.00833			213.316	0.06266
	213.46	1.25325			213.491	0.73277			229.76	-0.00492			213.416	0.06612
	213.56	1.25221			213.591	0.73863			229.86	-0.00907			213.516	0.06123
	213.66	1.24918			213.691	0.72944			229.96	-0.00508			213.616	0.06397
	213.76	1.25454			213.791	0.73496			230.06	-0.00391			213.716	0.06528
	213.86	1.249			213.891	0.73383			230.16	-0.00758			213.816	0.06258
	213.96	1.25129			213.991	0.73296			230.26	-0.00536			213.916	0.06259
	214.06	1.2527			214.091	0.73568			230.36	-0.00553			214.016	0.06525
	214.16	1.25104			214.191	0.73303			230.46	-0.00745			214.116	0.06352
	214.26	1.25431			214.291	0.72471			230.56	-0.00351			214.216	0.06202
	214.36	1.24831			214.391	0.74099			230.66	-0.00731			214.316	0.06381
	214.46	1.24879			214.491	0.73252			230.76	-0.00525			214.416	0.06506
	214.56	1.2555			214.591	0.73747			230.86	-0.0066			214.516	0.06159
	214.66	1.24921			214.691	0.72625			230.96	-0.00695			214.616	0.06409
	214.76	1.25152			214.791	0.73999			231.06	-0.00393			214.716	0.06348
	214.86	1.2485			214.891	0.73369			231.16	-0.00807			214.816	0.06281
	214.96	1.25241			214.991	0.73281			231.26	-0.00418			214.916	0.06232
	215.06	1.24718			215.091	0.73777			231.36	-0.00373			215.016	0.06304
	215.16	1.24788			215.191	0.73308			231.46	-0.00598			215.116	0.06505
	215.26	1.24824			215.291	0.7384			231.56	-0.00302			215.216	0.06169
	215.36	1.24883			215.391	0.73494			231.66	-0.00849			215.316	0.06357
	215.46	1.25125			215.491	0.73753			231.76	-0.00481			215.416	0.06444
	215.56	1.24621			215.591	0.74314			231.86	-0.00646			215.516	0.06176
	215.66	1.25292			215.691	0.7397			231.96	-0.00437			215.616	0.06261
	215.76	1.24468			215.791	0.74054			232.06	-0.00537			215.716	0.06324
	215.86	1.24971			215.891	0.73471			232.16	-0.00567			215.816	0.06294
	215.96	1.24738			215.991	0.73052			232.26	-0.00568			215.916	0.06331
	216.06	1.24974			216.091	0.73368			232.36	-0.00481			216.016	0.06001
	216.16	1.24889			216.191	0.73463			232.46	-0.00487			216.116	0.06532
	216.26	1.24972			216.291	0.73521			232.56	-0.00365			216.216	0.06088
	216.36	1.25026			216.391	0.73022			232.66	-0.0057			216.316	0.0637
	216.46	1.24503			216.491	0.73702			232.76	-0.00604			216.416	0.06266
	216.56	1.24816			216.591	0.73576			232.86	-0.00399			216.516	0.06231
	216.66	1.24814			216.691	0.73136			232.96	-0.00467			216.616	0.06315
	216.76	1.24957			216.791	0.74172			233.06	-0.00506			216.716	0.06374
	216.86	1.24547			216.891	0.73328			233.16	-0.00841			216.816	0.06105
	216.96	1.24822			216.991	0.73481			233.26	-0.0023			216.916	0.06342
	217.06	1.24965			217.091	0.72607			233.36	-0.00504			217.016	0.06301
	217.16	1.24463			217.191	0.73766			233.46	-0.00352			217.116	0.06181
	217.26	1.24822			217.291	0.73065			233.56	-0.00714			217.216	0.06021
	217.36	1.24832			217.391	0.73189			233.66	-0.00368			217.316	0.06562
	217.46	1.24903			217.491	0.73489			233.76	-0.00477			217.416	0.0618
	217.56	1.24776			217.591	0.73604			233.86	-0.00598			217.516	0.06079
	217.66	1.24851			217.691	0.73145			233.96	-0.0031			217.616	0.06331
	217.76	1.24828			217.791	0.73644			234.06	-0.00283			217.716	0.06342
	217.86	1.24347			217.891	0.73597			234.16	-0.00664			217.816	0.06247
	217.96	1.24816			217.991	0.72932			234.26	-0.00479			217.916	0.06188
	218.06	1.24776			218.091	0.73694			234.36	-0.00499			218.016	0.06122
	218.16	1.24651			218.191	0.73178			234.46	-0.00344			218.116	0.06421
	218.26	1.24643			218.291	0.73652			234.56	-0.00599			218.216	0.0608
	218.36	1.2466			218.391	0.73315			234.66	-0.0048			218.316	0.06153
	218.46	1.24657			218.491	0.74456			234.76	-0.00529			218.416	0.06356
	218.56	1.24313			218.591	0.73942			234.86	-0.00566			218.516	0.06157
	218.66	1.24715			218.691	0.73066			234.96	-0.00346			218.616	0.06199
	218.76	1.24904			218.791	0.73028			235.06	-0.00199			218.716	0.06196
	218.86	1.2459			218.891	0.73853			235.16	-0.00548			218.816	0.06038
	218.96	1.24652			218.991	0.72572			235.26	-0.00661			218.916	0.0617
	219.06	1.24294			219.091	0.73716			235.36	-0.00619			219.016	0.06166
	219.16	1.24811			219.191	0.73548			235.46	-0.00323			219.116	0.06159
	219.26	1.24295			219.291	0.73347			235.56	-0.00502			219.216	0.06172
	219.36	1.24367			219.391	0.73568			235.66	-0.00496			219.316	0.06097
	219.46	1.24798			219.491	0.73508			235.76	-0.00254			219.416	0.06358
	219.56	1.24129			219.591	0.74167			235.86	-0.00615			219.516	0.05974
	219.66	1.24628			219.691	0.72596			235.96	-0.00167			219.616	0.06253
	219.76	1.24312			219.791	0.74129			236.06	-0.0041			219.716	0.06156
[truncated: 1,003 more rows]

## Sheet: Fig. 5c
Fig. 5c			O2 (μmol·h-1)
	BiOBr-2.5	1	5.6
	BiOBr-0.5	2	53.9
	BiOBr-0.1	3	92
	BiOBr-0.05	4	26.3

[truncated: 28 more sheets: Fig. 5d, Table 1, SFig. 1b, SFig. 3c, SFig. 5g, SFig. 5h, SFig. 5i, SFig. 6d(pH=7), SFig. 6d(pH=4), SFig. 6d(pH=1), SFig. 7, SFig. 12, SFig. 13, SFig. 15, SFig. 16, SFig. 17a, SFig. 17b, SFig. 17c, SFig. 17d, SFig. 17e …]
